# Supplementary material for: A bioinformatic survey of RNA isoform diversity and expression across 9 GTEx tissues using long-read sequencing data
Source: BMC Genomics. 2025 Dec 5;26:1078. doi: 10.1186/s12864-025-11919-w (PMC12679790; doi:10.1186/s12864-025-11919-w)
Supplement: Supplementary file 2 — Supplementary Material 2 [file 12864_2025_11919_MOESM2_ESM.xlsx]

## Sheet: Table S1-Included samples
Tissue	Sample	Primary alignments with MAPQ >= 10
Brain - Frontal Cortex (BA9)	GTEX-1192X-0011-R10a-SM-4RXXZ.FAK49046	4492769
Brain - Frontal Cortex (BA9)	GTEX-13X6J-0011-R10b-SM-5CEKT.FAK44896	1744609
Brain - Frontal Cortex (BA9)	GTEX-14BIL-0011-R10a-SM-5EQV4.FAK49209	4239394
Brain - Frontal Cortex (BA9)	GTEX-15DCD-0011-R10b-SM-5S51M.FAK42101	2824310
Brain - Frontal Cortex (BA9)	GTEX-QDT8-0011-R10A-SM-2FKJB.FAK49182	5240661
Brain - Cerebellar Hemisphere	GTEX-11H98-0011-R11b-SM-4SFLZ.FAK46829	5842723
Brain - Cerebellar Hemisphere	GTEX-13VXU-0011-R11b-SM-5BFQZ.FAK44611	6742365
Brain - Cerebellar Hemisphere	GTEX-17F97-0011-R11b-SM-63KY2.FAK41775	2421556
Brain - Cerebellar Hemisphere	GTEX-1H3NZ-0011-R11b-SM-AUNOV.FAK49024	4872289
Brain - Cerebellar Hemisphere	GTEX-Q2AG-0011-R11A-SM-2EBL2.FAK42265	4579017
Brain - Cerebellar Hemisphere	GTEX-T5JC-0011-R11A-SM-2TT24.FAK54838	7191792
Brain - Putamen (basal ganglia)	GTEX-11TTK-0011-R7b-SM-4TVFS.FAK39197	2238566
Brain - Putamen (basal ganglia)	GTEX-1313W-0011-R7b-SM-4ZL3U.FAK44754	1324599
Brain - Putamen (basal ganglia)	GTEX-13RTJ-0011-R7b-SM-5CTCB.FAK49257	2822439
Brain - Putamen (basal ganglia)	GTEX-14C5O-0011-R7b-SM-5GUPO.FAK54887	4358127
Brain - Putamen (basal ganglia)	GTEX-15ER7-0011-R7a-SM-5QYP2.FAK44704	2379141
Brain - Putamen (basal ganglia)	GTEX-T5JC-0011-R7A-SM-2TT1Z.FAK42170	2494886
Cells - Cultured fibroblasts	GTEX-OIZI-0008-SM-2FR3P.FAK41829	4701630
Cells - Cultured fibroblasts	GTEX-OXRL-0008-SM-2FR3T.FAK39703	8407276
Cells - Cultured fibroblasts	GTEX-PSDG-0008-SM-3NZBI.FAK41823	5281182
Cells - Cultured fibroblasts	GTEX-QEG5-0008-SM-3QHW2_ctrl.FAK55175	3289033
Cells - Cultured fibroblasts	GTEX-QV44-0008-SM-3QNG7_ctrl2.FAK49435	3182405
Cells - Cultured fibroblasts	GTEX-R55E-0008-SM-3QNG3.FAK46687	4045768
Cells - Cultured fibroblasts	GTEX-RWS6-0008-SM-3QHWG.FAK46867	4090028
Cells - Cultured fibroblasts	GTEX-S4Z8-0008-SM-2Y983_ctrl.FAK54991	2191090
Cells - Cultured fibroblasts	GTEX-S95S-0008-SM-3RQ8B_ctrl.FAK55194	3401954
Cells - Cultured fibroblasts	GTEX-WFG7-0008-SM-3ML7A.FAK41398	8967083
Cells - Cultured fibroblasts	GTEX-WY7C-0008-SM-3NZB5_ctrl.FAK55628	4303941
Heart - Atrial Appendage	GTEX-14XAO-0926-SM-5YQWC.FAK46869	3975289
Heart - Atrial Appendage	GTEX-1GN1W-0226-SM-7AGLJ.FAK44655	2717370
Heart - Atrial Appendage	GTEX-1HBPH-0226-SM-7LLUW.FAK41473	5102909
Heart - Atrial Appendage	GTEX-1IDJD-0226-SM-AML89.FAK49187	4791709
Heart - Atrial Appendage	GTEX-1IDJF-0826-SM-ABADH.FAK39145	3366310
Heart - Atrial Appendage	GTEX-WY7C-1126-SM-3GS2X_rep.FAK49218	5179354
Heart - Left Ventricle	GTEX-13QBU-0426-SM-5A4VT.FAK49161	2253065
Heart - Left Ventricle	GTEX-15RIE-1726-SM-5V7WB.FAK41916	3520729
Heart - Left Ventricle	GTEX-1H11D-1226-SM-9P6XJ.FAK44759	4019971
Heart - Left Ventricle	GTEX-1I6K7-0626-SM-AAEQW.FAK49296	2654869
Heart - Left Ventricle	GTEX-1IDJU-0726-SM-BXZK2.FAK49131	1614513
Heart - Left Ventricle	GTEX-OHPL-0326-SM-DPSB8.FAK54495	1813645
Heart - Left Ventricle	GTEX-ZVZP-0226-SM-4VEIO.FAK41904	1641303
Liver	GTEX-R53T-0326-SM-2K8S4.FAK44579	6116832
Liver	GTEX-UTHO-2426-SM-38ZXF.FAK46748	745476
Liver	GTEX-Y5LM-0426-SM-3YX99_rep.FAK49269	6038285
Liver	GTEX-ZF29-2026-SM-4TVXH.FAK44621	5149047
Liver	GTEX-ZPU1-0826-SM-4UJSC.FAK41797	3623865
Lung	GTEX-1211K-0826-SM-7LDFQ.FAK46515	2497419
Lung	GTEX-14BMU-0526-SM-5CA2F_rep2.FAK49039	5268139
Lung	GTEX-1I6K7-1226-SM-AAEQX.FAK44642	4027256
Lung	GTEX-1KXAM-0426-SM-CYKMP.FAK44752	4247859
Lung	GTEX-WYVS-0526-SM-3H5V7.FAK54827	6045441
Lung	GTEX-ZT9X-0326-SM-4U9QG.FAK44894	4269846
Muscle - Skeletal	GTEX-13QJ3-0726-SM-7LDHS_rep.FAK93371	3040375
Muscle - Skeletal	GTEX-17MFQ-1926-SM-6659L.FAK44757	8123254
Muscle - Skeletal	GTEX-1C64N-0326-SM-6ZHT1.FAK53752	3318973
Muscle - Skeletal	GTEX-1KXAM-2426-SM-CYKMT.FAK39676	2762785
Muscle - Skeletal	GTEX-1LVA9-0326-SM-CYRXA.FAK39191	7115116
Muscle - Skeletal	GTEX-ZT9X-1826-SM-4V2KV_rep2.FAK44613	7264793

## Sheet: Table S2-Unique counts per iso
Gene ID	Gene Name	Gene biotype	Number of Isoforms	Unique counts threshold
BambuGene102447	NA	NA	1	1
BambuGene10287	NA	NA	1	1
BambuGene103378	NA	NA	1	1
BambuGene106871	NA	NA	1	1
BambuGene107484	NA	NA	1	1
BambuGene10792	NA	NA	1	1
BambuGene111453	NA	NA	1	1
BambuGene114850	NA	NA	1	1
BambuGene116443	NA	NA	1	1
BambuGene120011	NA	NA	1	1
BambuGene120115	NA	NA	1	1
BambuGene120830	NA	NA	1	1
BambuGene121451	NA	NA	1	1
BambuGene132595	NA	NA	1	1
BambuGene134206	NA	NA	1	1
BambuGene134910	NA	NA	1	1
BambuGene135184	NA	NA	1	1
BambuGene137219	NA	NA	1	1
BambuGene139240	NA	NA	1	1
BambuGene143951	NA	NA	1	1
BambuGene149439	NA	NA	1	1
BambuGene149493	NA	NA	1	1
BambuGene15264	NA	NA	1	1
BambuGene15400	NA	NA	1	1
BambuGene156216	NA	NA	1	1
BambuGene161591	NA	NA	1	1
BambuGene164539	NA	NA	1	1
BambuGene164590	NA	NA	1	1
BambuGene164665	NA	NA	1	1
BambuGene165805	NA	NA	1	1
BambuGene167733	NA	NA	1	1
BambuGene169174	NA	NA	1	1
BambuGene174498	NA	NA	1	1
BambuGene177078	NA	NA	1	1
BambuGene181419	NA	NA	1	1
BambuGene181614	NA	NA	1	1
BambuGene186360	NA	NA	1	1
BambuGene186800	NA	NA	1	1
BambuGene187172	NA	NA	1	1
BambuGene190118	NA	NA	1	1
BambuGene191647	NA	NA	1	1
BambuGene193658	NA	NA	1	1
BambuGene194137	NA	NA	1	1
BambuGene194183	NA	NA	1	1
BambuGene200271	NA	NA	1	1
BambuGene201029	NA	NA	1	1
BambuGene202116	NA	NA	1	1
BambuGene203921	NA	NA	1	1
BambuGene206041	NA	NA	1	1
BambuGene207170	NA	NA	1	1
BambuGene208278	NA	NA	1	1
BambuGene208548	NA	NA	1	1
BambuGene210016	NA	NA	1	1
BambuGene21004	NA	NA	1	1
BambuGene210649	NA	NA	1	1
BambuGene212091	NA	NA	1	1
BambuGene215925	NA	NA	1	1
BambuGene216160	NA	NA	1	1
BambuGene217918	NA	NA	1	1
BambuGene219951	NA	NA	1	1
BambuGene220602	NA	NA	1	1
BambuGene223118	NA	NA	1	1
BambuGene224803	NA	NA	1	1
BambuGene227021	NA	NA	1	1
BambuGene23011	NA	NA	1	1
BambuGene230531	NA	NA	1	1
BambuGene232232	NA	NA	1	1
BambuGene232960	NA	NA	1	1
BambuGene233334	NA	NA	1	1
BambuGene233504	NA	NA	1	1
BambuGene236881	NA	NA	1	1
BambuGene237264	NA	NA	1	1
BambuGene237954	NA	NA	1	1
BambuGene240605	NA	NA	1	1
BambuGene241296	NA	NA	1	1
BambuGene245218	NA	NA	1	1
BambuGene246000	NA	NA	1	1
BambuGene246090	NA	NA	1	1
BambuGene24639	NA	NA	1	1
BambuGene250663	NA	NA	1	1
BambuGene25223	NA	NA	1	1
BambuGene252862	NA	NA	1	1
BambuGene253490	NA	NA	1	1
BambuGene255619	NA	NA	1	1
BambuGene258488	NA	NA	1	1
BambuGene258790	NA	NA	1	1
BambuGene26174	NA	NA	1	1
BambuGene26471	NA	NA	1	1
BambuGene26475	NA	NA	1	1
BambuGene264936	NA	NA	1	1
BambuGene266281	NA	NA	1	1
BambuGene266669	NA	NA	1	1
BambuGene266730	NA	NA	1	1
BambuGene269152	NA	NA	1	1
BambuGene271420	NA	NA	1	1
BambuGene273988	NA	NA	1	1
BambuGene276752	NA	NA	1	1
BambuGene277030	NA	NA	1	1
BambuGene281806	NA	NA	1	1
BambuGene285108	NA	NA	1	1
BambuGene289828	NA	NA	1	1
BambuGene290008	NA	NA	1	1
BambuGene290247	NA	NA	1	1
BambuGene3039	NA	NA	1	1
BambuGene30464	NA	NA	1	1
BambuGene34716	NA	NA	1	1
BambuGene38168	NA	NA	1	1
BambuGene39920	NA	NA	1	1
BambuGene40202	NA	NA	1	1
BambuGene40375	NA	NA	1	1
BambuGene47068	NA	NA	1	1
BambuGene52177	NA	NA	1	1
BambuGene54700	NA	NA	1	1
BambuGene5744	NA	NA	1	1
BambuGene5932	NA	NA	1	1
BambuGene59915	NA	NA	1	1
BambuGene60237	NA	NA	1	1
BambuGene60732	NA	NA	1	1
BambuGene61618	NA	NA	1	1
BambuGene62985	NA	NA	1	1
BambuGene63294	NA	NA	1	1
BambuGene64057	NA	NA	1	1
BambuGene66518	NA	NA	1	1
BambuGene68759	NA	NA	1	1
BambuGene69738	NA	NA	1	1
BambuGene70344	NA	NA	1	1
BambuGene7129	NA	NA	1	1
BambuGene72155	NA	NA	1	1
BambuGene72712	NA	NA	1	1
BambuGene73984	NA	NA	1	1
BambuGene74007	NA	NA	1	1
BambuGene76619	NA	NA	1	1
BambuGene78599	NA	NA	1	1
BambuGene84165	NA	NA	1	1
BambuGene84814	NA	NA	1	1
BambuGene88318	NA	NA	1	1
BambuGene89204	NA	NA	1	1
BambuGene8976	NA	NA	1	1
BambuGene91900	NA	NA	1	1
BambuGene97458	NA	NA	1	1
ENSG00000000005	TNMD	protein_coding	1	1
ENSG00000001561	ENPP4	protein_coding	1	1
ENSG00000002745	WNT16	protein_coding	1	1
ENSG00000004142	POLDIP2	protein_coding	1	1
ENSG00000004939	SLC4A1	protein_coding	1	1
ENSG00000004948	CALCR	protein_coding	1	1
ENSG00000005075	POLR2J	protein_coding	1	1
ENSG00000005108	THSD7A	protein_coding	1	1
ENSG00000005513	SOX8	protein_coding	1	1
ENSG00000006016	CRLF1	protein_coding	1	1
ENSG00000006059	KRT33A	protein_coding	1	1
ENSG00000006116	CACNG3	protein_coding	1	1
ENSG00000006606	CCL26	protein_coding	1	1
ENSG00000007216	SLC13A2	protein_coding	1	1
ENSG00000007314	SCN4A	protein_coding	1	1
ENSG00000007968	E2F2	protein_coding	1	1
ENSG00000008197	TFAP2D	protein_coding	1	1
ENSG00000008438	PGLYRP1	protein_coding	1	1
ENSG00000008735	MAPK8IP2	protein_coding	1	1
ENSG00000009694	TENM1	protein_coding	1	1
ENSG00000009709	PAX7	protein_coding	1	1
ENSG00000010017	RANBP9	protein_coding	1	1
ENSG00000010319	SEMA3G	protein_coding	1	1
ENSG00000011083	SLC6A7	protein_coding	1	1
ENSG00000011347	SYT7	protein_coding	1	1
ENSG00000011590	ZBTB32	protein_coding	1	1
ENSG00000011677	GABRA3	protein_coding	1	1
ENSG00000013016	EHD3	protein_coding	1	1
ENSG00000013392	RWDD2A	protein_coding	1	1
ENSG00000016082	ISL1	protein_coding	1	1
ENSG00000016391	CHDH	protein_coding	1	1
ENSG00000016602	CLCA4	protein_coding	1	1
ENSG00000019169	MARCO	protein_coding	1	1
ENSG00000019505	SYT13	protein_coding	1	1
ENSG00000019995	ZRANB1	protein_coding	1	1
ENSG00000020181	ADGRA2	protein_coding	1	1
ENSG00000023516	AKAP11	protein_coding	1	1
ENSG00000023608	SNAPC1	protein_coding	1	1
ENSG00000024862	CCDC28A	protein_coding	1	1
ENSG00000025039	RRAGD	protein_coding	1	1
ENSG00000025772	TOMM34	protein_coding	1	1
ENSG00000027644	INSRR	protein_coding	1	1
ENSG00000029559	IBSP	protein_coding	1	1
ENSG00000031081	ARHGAP31	protein_coding	1	1
ENSG00000031691	CENPQ	protein_coding	1	1
ENSG00000034510	TMSB10	protein_coding	1	1
ENSG00000034971	MYOC	protein_coding	1	1
ENSG00000036473	OTC	protein_coding	1	1
ENSG00000036828	CASR	protein_coding	1	1
ENSG00000037965	HOXC8	protein_coding	1	1
ENSG00000039600	SOX30	protein_coding	1	1
ENSG00000043591	ADRB1	protein_coding	1	1
ENSG00000044012	GUCA2B	protein_coding	1	1
ENSG00000044524	EPHA3	protein_coding	1	1
ENSG00000047597	XK	protein_coding	1	1
ENSG00000047662	FAM184B	protein_coding	1	1
ENSG00000048544	MRPS10	protein_coding	1	1
ENSG00000049249	TNFRSF9	protein_coding	1	1
ENSG00000050030	NEXMIF	protein_coding	1	1
ENSG00000051341	POLQ	protein_coding	1	1
ENSG00000052850	ALX4	protein_coding	1	1
ENSG00000053108	FSTL4	protein_coding	1	1
ENSG00000053328	METTL24	protein_coding	1	1
ENSG00000054598	FOXC1	protein_coding	1	1
ENSG00000054803	CBLN4	protein_coding	1	1
ENSG00000055813	CCDC85A	protein_coding	1	1
ENSG00000056277	ZNF280C	protein_coding	1	1
ENSG00000056487	PHF21B	protein_coding	1	1
ENSG00000057149	SERPINB3	protein_coding	1	1
ENSG00000057468	MSH4	protein_coding	1	1
ENSG00000058804	NDC1	protein_coding	1	1
ENSG00000060140	STYK1	protein_coding	1	1
ENSG00000060303	RPS17P5	processed_pseudogene	1	1
ENSG00000061337	LZTS1	protein_coding	1	1
ENSG00000061455	PRDM6	protein_coding	1	1
ENSG00000063515	GSC2	protein_coding	1	1
ENSG00000064195	DLX3	protein_coding	1	1
ENSG00000064218	DMRT3	protein_coding	1	1
ENSG00000064300	NGFR	protein_coding	1	1
ENSG00000065060	BLTP3A	protein_coding	1	1
ENSG00000065135	GNAI3	protein_coding	1	1
ENSG00000065308	TRAM2	protein_coding	1	1
ENSG00000065491	TBC1D22B	protein_coding	1	1
ENSG00000065618	COL17A1	protein_coding	1	1
ENSG00000065833	ME1	protein_coding	1	1
ENSG00000066027	PPP2R5A	protein_coding	1	1
ENSG00000066230	SLC9A3	protein_coding	1	1
ENSG00000066557	LRRC40	protein_coding	1	1
ENSG00000066583	ISOC1	protein_coding	1	1
ENSG00000067533	RRP15	protein_coding	1	1
ENSG00000068394	GPKOW	protein_coding	1	1
ENSG00000068697	LAPTM4A	protein_coding	1	1
ENSG00000069011	PITX1	protein_coding	1	1
ENSG00000069482	GAL	protein_coding	1	1
ENSG00000070019	GUCY2C	protein_coding	1	1
ENSG00000070031	SCT	protein_coding	1	1
ENSG00000070193	FGF10	protein_coding	1	1
ENSG00000070748	CHAT	protein_coding	1	1
ENSG00000070915	SLC12A3	protein_coding	1	1
ENSG00000070985	TRPM5	protein_coding	1	1
ENSG00000071462	BUD23	protein_coding	1	1
ENSG00000071677	PRLH	protein_coding	1	1
ENSG00000072133	RPS6KA6	protein_coding	1	1
ENSG00000072315	TRPC5	protein_coding	1	1
ENSG00000073464	CLCN4	protein_coding	1	1
ENSG00000073598	FNDC8	protein_coding	1	1
ENSG00000073754	CD5L	protein_coding	1	1
ENSG00000073861	TBX21	protein_coding	1	1
ENSG00000073905	VDAC1P1	processed_pseudogene	1	1
ENSG00000074047	GLI2	protein_coding	1	1
ENSG00000074590	NUAK1	protein_coding	1	1
ENSG00000074771	NOX3	protein_coding	1	1
ENSG00000075290	WNT8B	protein_coding	1	1
ENSG00000075429	CACNG5	protein_coding	1	1
ENSG00000075461	CACNG4	protein_coding	1	1
ENSG00000075643	MOCOS	protein_coding	1	1
ENSG00000075673	ATP12A	protein_coding	1	1
ENSG00000076003	MCM6	protein_coding	1	1
ENSG00000076716	GPC4	protein_coding	1	1
ENSG00000077274	CAPN6	protein_coding	1	1
ENSG00000077498	TYR	protein_coding	1	1
ENSG00000077800	FKBP6	protein_coding	1	1
ENSG00000077984	CST7	protein_coding	1	1
ENSG00000078237	TIGAR	protein_coding	1	1
ENSG00000078319	PMS2P1	transcribed_unprocessed_pseudogene	1	1
ENSG00000078401	EDN1	protein_coding	1	1
ENSG00000078898	BPIFB2	protein_coding	1	1
ENSG00000079112	CDH17	protein_coding	1	1
ENSG00000080007	DDX43	protein_coding	1	1
ENSG00000080166	DCT	protein_coding	1	1
ENSG00000080947	CROCCP3	transcribed_unprocessed_pseudogene	1	1
ENSG00000081148	IMPG2	protein_coding	1	1
ENSG00000081800	SLC13A1	protein_coding	1	1
ENSG00000081818	PCDHB4	protein_coding	1	1
ENSG00000082175	PGR	protein_coding	1	1
ENSG00000082516	GEMIN5	protein_coding	1	1
ENSG00000082684	SEMA5B	protein_coding	1	1
ENSG00000082929	LINC01587	lncRNA	1	1
ENSG00000083307	GRHL2	protein_coding	1	1
ENSG00000083635	NUFIP1	protein_coding	1	1
ENSG00000083782	EPYC	protein_coding	1	1
ENSG00000083817	ZNF416	protein_coding	1	1
ENSG00000084092	NOA1	protein_coding	1	1
ENSG00000084628	NKAIN1	protein_coding	1	1
ENSG00000085265	FCN1	protein_coding	1	1
ENSG00000085741	WNT11	protein_coding	1	1
ENSG00000085840	ORC1	protein_coding	1	1
ENSG00000086506	HBQ1	protein_coding	1	1
ENSG00000086712	TXLNG	protein_coding	1	1
ENSG00000087086	FTL	protein_coding	1	1
ENSG00000087128	TMPRSS11E	protein_coding	1	1
ENSG00000088053	GP6	protein_coding	1	1
ENSG00000088320	REM1	protein_coding	1	1
ENSG00000088356	PDRG1	protein_coding	1	1
ENSG00000088386	SLC15A1	protein_coding	1	1
ENSG00000088538	DOCK3	protein_coding	1	1
ENSG00000088882	CPXM1	protein_coding	1	1
ENSG00000088899	LZTS3	protein_coding	1	1
ENSG00000088930	XRN2	protein_coding	1	1
ENSG00000089116	LHX5	protein_coding	1	1
ENSG00000089154	GCN1	protein_coding	1	1
ENSG00000089505	CMTM1	protein_coding	1	1
ENSG00000089558	KCNH4	protein_coding	1	1
ENSG00000089723	OTUB2	protein_coding	1	1
ENSG00000089902	RCOR1	protein_coding	1	1
ENSG00000090402	SI	protein_coding	1	1
ENSG00000090432	MUL1	protein_coding	1	1
ENSG00000090659	CD209	protein_coding	1	1
ENSG00000090776	EFNB1	protein_coding	1	1
ENSG00000090889	KIF4A	protein_coding	1	1
ENSG00000091009	RBM27	protein_coding	1	1
ENSG00000091010	POU4F3	protein_coding	1	1
ENSG00000091137	SLC26A4	protein_coding	1	1
ENSG00000091138	SLC26A3	protein_coding	1	1
ENSG00000091664	SLC17A6	protein_coding	1	1
ENSG00000091844	RGS17	protein_coding	1	1
ENSG00000092054	MYH7	protein_coding	1	1
ENSG00000092295	TGM1	protein_coding	1	1
ENSG00000092847	AGO1	protein_coding	1	1
ENSG00000093100	NA	lncRNA	1	1
ENSG00000094755	GABRP	protein_coding	1	1
ENSG00000094796	KRT31	protein_coding	1	1
ENSG00000095110	NXPE1	protein_coding	1	1
ENSG00000095464	PDE6C	protein_coding	1	1
ENSG00000096006	CRISP3	protein_coding	1	1
ENSG00000096092	TMEM14A	protein_coding	1	1
ENSG00000096395	MLN	protein_coding	1	1
ENSG00000096401	CDC5L	protein_coding	1	1
ENSG00000096433	ITPR3	protein_coding	1	1
ENSG00000096996	IL12RB1	protein_coding	1	1
ENSG00000099194	SCD	protein_coding	1	1
ENSG00000099364	FBXL19	protein_coding	1	1
ENSG00000099617	EFNA2	protein_coding	1	1
ENSG00000099721	AMELY	protein_coding	1	1
ENSG00000099795	NDUFB7	protein_coding	1	1
ENSG00000099812	MISP	protein_coding	1	1
ENSG00000099822	HCN2	protein_coding	1	1
ENSG00000099937	SERPIND1	protein_coding	1	1
ENSG00000099960	SLC7A4	protein_coding	1	1
ENSG00000099974	DDTL	protein_coding	1	1
ENSG00000099994	SUSD2	protein_coding	1	1
ENSG00000099995	SF3A1	protein_coding	1	1
ENSG00000100012	SEC14L3	protein_coding	1	1
ENSG00000100033	PRODH	protein_coding	1	1
ENSG00000100053	CRYBB3	protein_coding	1	1
ENSG00000100078	PLA2G3	protein_coding	1	1
ENSG00000100084	HIRA	protein_coding	1	1
ENSG00000100101	NA	protein_coding	1	1
ENSG00000100122	CRYBB1	protein_coding	1	1
ENSG00000100147	CCDC134	protein_coding	1	1
ENSG00000100191	SLC5A4	protein_coding	1	1
ENSG00000100216	TOMM22	protein_coding	1	1
ENSG00000100234	TIMP3	protein_coding	1	1
ENSG00000100249	C22orf31	protein_coding	1	1
ENSG00000100253	MIOX	protein_coding	1	1
ENSG00000100285	NEFH	protein_coding	1	1
ENSG00000100290	BIK	protein_coding	1	1
ENSG00000100302	RASD2	protein_coding	1	1
ENSG00000100311	PDGFB	protein_coding	1	1
ENSG00000100312	ACR	protein_coding	1	1
ENSG00000100314	CABP7	protein_coding	1	1
ENSG00000100341	PNPLA5	protein_coding	1	1
ENSG00000100346	CACNA1I	protein_coding	1	1
ENSG00000100351	GRAP2	protein_coding	1	1
ENSG00000100368	CSF2RB	protein_coding	1	1
ENSG00000100385	IL2RB	protein_coding	1	1
ENSG00000100426	ZBED4	protein_coding	1	1
ENSG00000100448	CTSG	protein_coding	1	1
ENSG00000100580	TMED8	protein_coding	1	1
ENSG00000100593	ISM2	protein_coding	1	1
ENSG00000100652	SLC10A1	protein_coding	1	1
ENSG00000100985	MMP9	protein_coding	1	1
ENSG00000101098	RIMS4	protein_coding	1	1
ENSG00000101115	SALL4	protein_coding	1	1
ENSG00000101161	PRPF6	protein_coding	1	1
ENSG00000101162	TUBB1	protein_coding	1	1
ENSG00000101188	NTSR1	protein_coding	1	1
ENSG00000101189	MRGBP	protein_coding	1	1
ENSG00000101193	GID8	protein_coding	1	1
ENSG00000101200	AVP	protein_coding	1	1
ENSG00000101230	ISM1	protein_coding	1	1
ENSG00000101265	RASSF2	protein_coding	1	1
ENSG00000101278	RPS10P5	processed_pseudogene	1	1
ENSG00000101280	ANGPT4	protein_coding	1	1
ENSG00000101292	PROKR2	protein_coding	1	1
ENSG00000101323	HAO1	protein_coding	1	1
ENSG00000101327	PDYN	protein_coding	1	1
ENSG00000101342	TLDC2	protein_coding	1	1
ENSG00000101343	CRNKL1	protein_coding	1	1
ENSG00000101350	KIF3B	protein_coding	1	1
ENSG00000101367	MAPRE1	protein_coding	1	1
ENSG00000101384	JAG1	protein_coding	1	1
ENSG00000101400	SNTA1	protein_coding	1	1
ENSG00000101405	OXT	protein_coding	1	1
ENSG00000101412	E2F1	protein_coding	1	1
ENSG00000101421	CHMP4B	protein_coding	1	1
ENSG00000101425	BPI	protein_coding	1	1
ENSG00000101438	SLC32A1	protein_coding	1	1
ENSG00000101442	ACTR5	protein_coding	1	1
ENSG00000101445	PPP1R16B	protein_coding	1	1
ENSG00000101446	SPINT3	protein_coding	1	1
ENSG00000101447	FAM83D	protein_coding	1	1
ENSG00000101448	EPPIN	protein_coding	1	1
ENSG00000101542	CDH20	protein_coding	1	1
ENSG00000101695	RNF125	protein_coding	1	1
ENSG00000101825	MXRA5	protein_coding	1	1
ENSG00000101842	VSIG1	protein_coding	1	1
ENSG00000101890	GUCY2F	protein_coding	1	1
ENSG00000101898	MCTS2	protein_coding	1	1
ENSG00000101916	TLR8	protein_coding	1	1
ENSG00000101951	PAGE4	protein_coding	1	1
ENSG00000102007	PLP2	protein_coding	1	1
ENSG00000102055	PPP1R2C	protein_coding	1	1
ENSG00000102076	OPN1LW	protein_coding	1	1
ENSG00000102096	PIM2	protein_coding	1	1
ENSG00000102145	GATA1	protein_coding	1	1
ENSG00000102218	RP2	protein_coding	1	1
ENSG00000102239	BRS3	protein_coding	1	1
ENSG00000102243	VGLL1	protein_coding	1	1
ENSG00000102245	CD40LG	protein_coding	1	1
ENSG00000102302	FGD1	protein_coding	1	1
ENSG00000102313	ITIH6	protein_coding	1	1
ENSG00000102539	MLNR	protein_coding	1	1
ENSG00000102554	KLF5	protein_coding	1	1
ENSG00000102683	SGCG	protein_coding	1	1
ENSG00000102760	RGCC	protein_coding	1	1
ENSG00000102794	ACOD1	protein_coding	1	1
ENSG00000102802	MEDAG	protein_coding	1	1
ENSG00000102837	OLFM4	protein_coding	1	1
ENSG00000102870	ZNF629	protein_coding	1	1
ENSG00000102962	CCL22	protein_coding	1	1
ENSG00000102981	PARD6A	protein_coding	1	1
ENSG00000102996	MMP15	protein_coding	1	1
ENSG00000103154	NECAB2	protein_coding	1	1
ENSG00000103184	SEC14L5	protein_coding	1	1
ENSG00000103241	FOXF1	protein_coding	1	1
ENSG00000103257	SLC7A5	protein_coding	1	1
ENSG00000103375	AQP8	protein_coding	1	1
ENSG00000103460	TOX3	protein_coding	1	1
ENSG00000103742	IGDCC4	protein_coding	1	1
ENSG00000103832	GOLGA8UP	unprocessed_pseudogene	1	1
ENSG00000104059	ENTREP2	protein_coding	1	1
ENSG00000104140	RHOV	protein_coding	1	1
ENSG00000104341	LAPTM4B	protein_coding	1	1
ENSG00000104371	DKK4	protein_coding	1	1
ENSG00000104499	GML	protein_coding	1	1
ENSG00000104826	LHB	protein_coding	1	1
ENSG00000104848	KCNA7	protein_coding	1	1
ENSG00000104879	CKM	protein_coding	1	1
ENSG00000104951	IL4I1	protein_coding	1	1
ENSG00000104998	IL27RA	protein_coding	1	1
ENSG00000105205	CLC	protein_coding	1	1
ENSG00000105248	YJU2	protein_coding	1	1
ENSG00000105366	SIGLEC8	protein_coding	1	1
ENSG00000105370	LIM2	protein_coding	1	1
ENSG00000105398	SULT2A1	protein_coding	1	1
ENSG00000105429	MEGF8	protein_coding	1	1
ENSG00000105464	GRIN2D	protein_coding	1	1
ENSG00000105507	CABP5	protein_coding	1	1
ENSG00000105523	FAM83E	protein_coding	1	1
ENSG00000105550	FGF21	protein_coding	1	1
ENSG00000105605	CACNG7	protein_coding	1	1
ENSG00000105610	KLF1	protein_coding	1	1
ENSG00000105617	LENG1	protein_coding	1	1
ENSG00000105641	SLC5A5	protein_coding	1	1
ENSG00000105668	UPK1A	protein_coding	1	1
ENSG00000105672	ETV2	protein_coding	1	1
ENSG00000105679	GAPDHS	protein_coding	1	1
ENSG00000105694	ELOCP28	processed_pseudogene	1	1
ENSG00000105708	ZNF14	protein_coding	1	1
ENSG00000105737	GRIK5	protein_coding	1	1
ENSG00000105849	POLR1F	protein_coding	1	1
ENSG00000106013	ANKRD7	protein_coding	1	1
ENSG00000106178	CCL24	protein_coding	1	1
ENSG00000106299	WASL	protein_coding	1	1
ENSG00000106366	SERPINE1	protein_coding	1	1
ENSG00000106483	SFRP4	protein_coding	1	1
ENSG00000106511	MEOX2	protein_coding	1	1
ENSG00000106537	TSPAN13	protein_coding	1	1
ENSG00000106648	GALNTL5	protein_coding	1	1
ENSG00000106688	SLC1A1	protein_coding	1	1
ENSG00000106780	MEGF9	protein_coding	1	1
ENSG00000106789	CORO2A	protein_coding	1	1
ENSG00000107159	CA9	protein_coding	1	1
ENSG00000107187	LHX3	protein_coding	1	1
ENSG00000107295	SH3GL2	protein_coding	1	1
ENSG00000107338	SHB	protein_coding	1	1
ENSG00000107341	UBE2R2	protein_coding	1	1
ENSG00000107485	GATA3	protein_coding	1	1
ENSG00000107611	CUBN	protein_coding	1	1
ENSG00000107807	TLX1	protein_coding	1	1
ENSG00000107831	FGF8	protein_coding	1	1
ENSG00000107854	TNKS2	protein_coding	1	1
ENSG00000107859	PITX3	protein_coding	1	1
ENSG00000108255	CRYBA1	protein_coding	1	1
ENSG00000108452	ZNF29P	unprocessed_pseudogene	1	1
ENSG00000108700	CCL8	protein_coding	1	1
ENSG00000108702	CCL1	protein_coding	1	1
ENSG00000108733	PEX12	protein_coding	1	1
ENSG00000108759	KRT32	protein_coding	1	1
ENSG00000108785	HSD17B1P1	unprocessed_pseudogene	1	1
ENSG00000108830	RND2	protein_coding	1	1
ENSG00000108878	CACNG1	protein_coding	1	1
ENSG00000108947	EFNB3	protein_coding	1	1
ENSG00000108958	NA	processed_pseudogene	1	1
ENSG00000109061	MYH1	protein_coding	1	1
ENSG00000109089	CDR2L	protein_coding	1	1
ENSG00000109158	GABRA4	protein_coding	1	1
ENSG00000109163	GNRHR	protein_coding	1	1
ENSG00000109182	CWH43	protein_coding	1	1
ENSG00000109193	SULT1E1	protein_coding	1	1
ENSG00000109205	ODAM	protein_coding	1	1
ENSG00000109272	PF4V1	protein_coding	1	1
ENSG00000109424	UCP1	protein_coding	1	1
ENSG00000109436	TBC1D9	protein_coding	1	1
ENSG00000109471	IL2	protein_coding	1	1
ENSG00000109674	NEIL3	protein_coding	1	1
ENSG00000109684	CLNK	protein_coding	1	1
ENSG00000109705	NKX3-2	protein_coding	1	1
ENSG00000109991	P2RX3	protein_coding	1	1
ENSG00000110244	APOA4	protein_coding	1	1
ENSG00000110328	GALNT18	protein_coding	1	1
ENSG00000110448	CD5	protein_coding	1	1
ENSG00000110975	SYT10	protein_coding	1	1
ENSG00000111046	MYF6	protein_coding	1	1
ENSG00000111049	MYF5	protein_coding	1	1
ENSG00000111241	FGF6	protein_coding	1	1
ENSG00000111291	GPRC5D	protein_coding	1	1
ENSG00000111536	IL26	protein_coding	1	1
ENSG00000111537	IFNG	protein_coding	1	1
ENSG00000111713	GYS2	protein_coding	1	1
ENSG00000111780	NA	protein_coding	1	1
ENSG00000111788	NA	unprocessed_pseudogene	1	1
ENSG00000111796	KLRB1	protein_coding	1	1
ENSG00000111816	FRK	protein_coding	1	1
ENSG00000111875	ASF1A	protein_coding	1	1
ENSG00000111885	MAN1A1	protein_coding	1	1
ENSG00000111886	GABRR2	protein_coding	1	1
ENSG00000111897	SERINC1	protein_coding	1	1
ENSG00000111911	HINT3	protein_coding	1	1
ENSG00000111981	ULBP1	protein_coding	1	1
ENSG00000112077	RHAG	protein_coding	1	1
ENSG00000112079	STK38	protein_coding	1	1
ENSG00000112115	IL17A	protein_coding	1	1
ENSG00000112116	IL17F	protein_coding	1	1
ENSG00000112164	GLP1R	protein_coding	1	1
ENSG00000112175	BMP5	protein_coding	1	1
ENSG00000112195	TREML2	protein_coding	1	1
ENSG00000112208	BAG2	protein_coding	1	1
ENSG00000112212	TSPO2	protein_coding	1	1
ENSG00000112214	FHL5	protein_coding	1	1
ENSG00000112218	GPR63	protein_coding	1	1
ENSG00000112246	SIM1	protein_coding	1	1
ENSG00000112273	HDGFL1	protein_coding	1	1
ENSG00000112299	VNN1	protein_coding	1	1
ENSG00000112309	B3GAT2	protein_coding	1	1
ENSG00000112333	NR2E1	protein_coding	1	1
ENSG00000112343	TRIM38	protein_coding	1	1
ENSG00000112378	PERP	protein_coding	1	1
ENSG00000112379	ARFGEF3	protein_coding	1	1
ENSG00000112406	HECA	protein_coding	1	1
ENSG00000112599	GUCA1B	protein_coding	1	1
ENSG00000112619	PRPH2	protein_coding	1	1
ENSG00000112658	SRF	protein_coding	1	1
ENSG00000112706	IMPG1	protein_coding	1	1
ENSG00000112818	MEP1A	protein_coding	1	1
ENSG00000112852	PCDHB2	protein_coding	1	1
ENSG00000112984	KIF20A	protein_coding	1	1
ENSG00000113088	GZMK	protein_coding	1	1
ENSG00000113196	HAND1	protein_coding	1	1
ENSG00000113205	PCDHB3	protein_coding	1	1
ENSG00000113211	PCDHB6	protein_coding	1	1
ENSG00000113212	PCDHB7	protein_coding	1	1
ENSG00000113248	PCDHB15	protein_coding	1	1
ENSG00000113302	IL12B	protein_coding	1	1
ENSG00000113504	SLC12A7	protein_coding	1	1
ENSG00000113520	IL4	protein_coding	1	1
ENSG00000113722	CDX1	protein_coding	1	1
ENSG00000113805	CNTN3	protein_coding	1	1
ENSG00000114113	RBP2	protein_coding	1	1
ENSG00000114124	GRK7	protein_coding	1	1
ENSG00000114166	KAT2B	protein_coding	1	1
ENSG00000114248	LRRC31	protein_coding	1	1
ENSG00000114631	PODXL2	protein_coding	1	1
ENSG00000114654	EFCC1	protein_coding	1	1
ENSG00000114767	RRP9	protein_coding	1	1
ENSG00000114771	AADAC	protein_coding	1	1
ENSG00000115008	IL1A	protein_coding	1	1
ENSG00000115112	TFCP2L1	protein_coding	1	1
ENSG00000115263	GCG	protein_coding	1	1
ENSG00000115297	TLX2	protein_coding	1	1
ENSG00000115386	REG1A	protein_coding	1	1
ENSG00000115461	IGFBP5	protein_coding	1	1
ENSG00000115474	KCNJ13	protein_coding	1	1
ENSG00000115507	OTX1	protein_coding	1	1
ENSG00000115596	WNT6	protein_coding	1	1
ENSG00000115598	IL1RL2	protein_coding	1	1
ENSG00000115616	SLC9A2	protein_coding	1	1
ENSG00000115665	SLC5A7	protein_coding	1	1
ENSG00000115850	LCT	protein_coding	1	1
ENSG00000115956	PLEK	protein_coding	1	1
ENSG00000116014	KISS1R	protein_coding	1	1
ENSG00000116031	CD207	protein_coding	1	1
ENSG00000116032	GRIN3B	protein_coding	1	1
ENSG00000116120	FARSB	protein_coding	1	1
ENSG00000116176	TPSG1	protein_coding	1	1
ENSG00000116199	FAM20B	protein_coding	1	1
ENSG00000116218	NPHS2	protein_coding	1	1
ENSG00000116273	PHF13	protein_coding	1	1
ENSG00000116329	OPRD1	protein_coding	1	1
ENSG00000116514	RNF19B	protein_coding	1	1
ENSG00000116574	RHOU	protein_coding	1	1
ENSG00000116652	DLEU2L	lncRNA	1	1
ENSG00000116704	SLC35D1	protein_coding	1	1
ENSG00000116711	PLA2G4A	protein_coding	1	1
ENSG00000116745	RPE65	protein_coding	1	1
ENSG00000116771	AGMAT	protein_coding	1	1
ENSG00000116824	CD2	protein_coding	1	1
ENSG00000116863	ADPRS	protein_coding	1	1
ENSG00000116903	EXOC8	protein_coding	1	1
ENSG00000116981	NT5C1A	protein_coding	1	1
ENSG00000116985	BMP8B	protein_coding	1	1
ENSG00000117000	RLF	protein_coding	1	1
ENSG00000117013	KCNQ4	protein_coding	1	1
ENSG00000117215	PLA2G2D	protein_coding	1	1
ENSG00000117242	PINK1-AS	lncRNA	1	1
ENSG00000117407	ARTN	protein_coding	1	1
ENSG00000117425	PTCH2	protein_coding	1	1
ENSG00000117507	FMO6P	transcribed_unitary_pseudogene	1	1
ENSG00000117560	FASLG	protein_coding	1	1
ENSG00000117971	CHRNB4	protein_coding	1	1
ENSG00000118017	A4GNT	protein_coding	1	1
ENSG00000118193	KIF14	protein_coding	1	1
ENSG00000118231	CRYGD	protein_coding	1	1
ENSG00000118245	TNP1	protein_coding	1	1
ENSG00000118402	ELOVL4	protein_coding	1	1
ENSG00000118496	FBXO30	protein_coding	1	1
ENSG00000118508	RAB32	protein_coding	1	1
ENSG00000118523	CCN2	protein_coding	1	1
ENSG00000118702	GHRH	protein_coding	1	1
ENSG00000118729	CASQ2	protein_coding	1	1
ENSG00000118804	STBD1	protein_coding	1	1
ENSG00000118972	FGF23	protein_coding	1	1
ENSG00000119138	KLF9	protein_coding	1	1
ENSG00000119283	TRIM67	protein_coding	1	1
ENSG00000119421	NDUFA8	protein_coding	1	1
ENSG00000119440	LCN1P1	unprocessed_pseudogene	1	1
ENSG00000119547	ONECUT2	protein_coding	1	1
ENSG00000119614	VSX2	protein_coding	1	1
ENSG00000119669	IRF2BPL	protein_coding	1	1
ENSG00000119737	GPR75	protein_coding	1	1
ENSG00000119899	SLC17A5	protein_coding	1	1
ENSG00000119913	TECTB	protein_coding	1	1
ENSG00000119915	ELOVL3	protein_coding	1	1
ENSG00000119938	PPP1R3C	protein_coding	1	1
ENSG00000119973	PRLHR	protein_coding	1	1
ENSG00000119986	AVPI1	protein_coding	1	1
ENSG00000120051	CFAP58	protein_coding	1	1
ENSG00000120054	CPN1	protein_coding	1	1
ENSG00000120055	C10orf95	protein_coding	1	1
ENSG00000120057	SFRP5	protein_coding	1	1
ENSG00000120075	HOXB5	protein_coding	1	1
ENSG00000120129	DUSP1	protein_coding	1	1
ENSG00000120162	MOB3B	protein_coding	1	1
ENSG00000120242	IFNA8	protein_coding	1	1
ENSG00000120262	CCDC170	protein_coding	1	1
ENSG00000120278	PLEKHG1	protein_coding	1	1
ENSG00000120280	TASL	protein_coding	1	1
ENSG00000120322	PCDHB8	protein_coding	1	1
ENSG00000120324	PCDHB10	protein_coding	1	1
ENSG00000120327	PCDHB14	protein_coding	1	1
ENSG00000120329	SLC25A2	protein_coding	1	1
ENSG00000120332	TNN	protein_coding	1	1
ENSG00000120337	TNFSF18	protein_coding	1	1
ENSG00000120440	TTLL2	protein_coding	1	1
ENSG00000120457	KCNJ5	protein_coding	1	1
ENSG00000120659	TNFSF11	protein_coding	1	1
ENSG00000120688	WBP4	protein_coding	1	1
ENSG00000120696	KBTBD7	protein_coding	1	1
ENSG00000120738	EGR1	protein_coding	1	1
ENSG00000120937	NPPB	protein_coding	1	1
ENSG00000120952	PRAMEF2	protein_coding	1	1
ENSG00000121005	CRISPLD1	protein_coding	1	1
ENSG00000121053	EPX	protein_coding	1	1
ENSG00000121058	COIL	protein_coding	1	1
ENSG00000121089	NACA3P	processed_pseudogene	1	1
ENSG00000121101	TEX14	protein_coding	1	1
ENSG00000121314	TAS2R8	protein_coding	1	1
ENSG00000121316	PLBD1	protein_coding	1	1
ENSG00000121318	TAS2R10	protein_coding	1	1
ENSG00000121351	IAPP	protein_coding	1	1
ENSG00000121446	RGSL1	protein_coding	1	1
ENSG00000121454	LHX4	protein_coding	1	1
ENSG00000121743	GJA3	protein_coding	1	1
ENSG00000121764	HCRTR1	protein_coding	1	1
ENSG00000121853	GHSR	protein_coding	1	1
ENSG00000122042	UBL3	protein_coding	1	1
ENSG00000122122	SASH3	protein_coding	1	1
ENSG00000122180	MYOG	protein_coding	1	1
ENSG00000122223	CD244	protein_coding	1	1
ENSG00000122304	PRM2	protein_coding	1	1
ENSG00000122548	KIAA0087	lncRNA	1	1
ENSG00000122692	SMU1	protein_coding	1	1
ENSG00000122711	SPINK4	protein_coding	1	1
ENSG00000122728	TAF1L	protein_coding	1	1
ENSG00000122859	NEUROG3	protein_coding	1	1
ENSG00000122863	CHST3	protein_coding	1	1
ENSG00000123009	NME2P1	processed_pseudogene	1	1
ENSG00000123171	CCDC70	protein_coding	1	1
ENSG00000123201	GUCY1B2	transcribed_unitary_pseudogene	1	1
ENSG00000123364	HOXC13	protein_coding	1	1
ENSG00000123388	HOXC11	protein_coding	1	1
ENSG00000123407	HOXC12	protein_coding	1	1
ENSG00000123454	DBH	protein_coding	1	1
ENSG00000123496	IL13RA2	protein_coding	1	1
ENSG00000123500	COL10A1	protein_coding	1	1
ENSG00000123570	RAB9B	protein_coding	1	1
ENSG00000123575	FAM199X	protein_coding	1	1
ENSG00000123689	G0S2	protein_coding	1	1
ENSG00000123870	ZNF137P	transcribed_unprocessed_pseudogene	1	1
ENSG00000123901	GPR83	protein_coding	1	1
ENSG00000123965	PMS2P5	unprocessed_pseudogene	1	1
ENSG00000123975	CKS2	protein_coding	1	1
ENSG00000123999	INHA	protein_coding	1	1
ENSG00000124003	MOGAT1	protein_coding	1	1
ENSG00000124091	GCNT7	protein_coding	1	1
ENSG00000124097	HMGB1P1	protein_coding	1	1
ENSG00000124102	PI3	protein_coding	1	1
ENSG00000124107	SLPI	protein_coding	1	1
ENSG00000124134	KCNS1	protein_coding	1	1
ENSG00000124143	ARHGAP40	protein_coding	1	1
ENSG00000124145	SDC4	protein_coding	1	1
ENSG00000124208	PEDS1-UBE2V1	protein_coding	1	1
ENSG00000124216	SNAI1	protein_coding	1	1
ENSG00000124217	MOCS3	protein_coding	1	1
ENSG00000124227	ANKRD60	protein_coding	1	1
ENSG00000124237	C20orf85	protein_coding	1	1
ENSG00000124249	KCNK15	protein_coding	1	1
ENSG00000124374	PAIP2B	protein_coding	1	1
ENSG00000124391	IL17C	protein_coding	1	1
ENSG00000124399	NDUFB4P12	processed_pseudogene	1	1
ENSG00000124466	LYPD3	protein_coding	1	1
ENSG00000124469	CEACAM8	protein_coding	1	1
ENSG00000124490	CRISP2	protein_coding	1	1
ENSG00000124549	BTN2A3P	transcribed_unprocessed_pseudogene	1	1
ENSG00000124557	BTN1A1	protein_coding	1	1
ENSG00000124575	H1-3	protein_coding	1	1
ENSG00000124608	AARS2	protein_coding	1	1
ENSG00000124610	H1-1	protein_coding	1	1
ENSG00000124659	TBCC	protein_coding	1	1
ENSG00000124701	APOBEC2	protein_coding	1	1
ENSG00000124713	GNMT	protein_coding	1	1
ENSG00000124743	KLHL31	protein_coding	1	1
ENSG00000124766	SOX4	protein_coding	1	1
ENSG00000124827	GCM2	protein_coding	1	1
ENSG00000124835	NA	lncRNA	1	1
ENSG00000124915	MYRF-AS1	lncRNA	1	1
ENSG00000124935	SCGB1D2	protein_coding	1	1
ENSG00000124939	SCGB2A1	protein_coding	1	1
ENSG00000125084	WNT1	protein_coding	1	1
ENSG00000125207	PIWIL1	protein_coding	1	1
ENSG00000125245	GPR18	protein_coding	1	1
ENSG00000125266	EFNB2	protein_coding	1	1
ENSG00000125285	SOX21	protein_coding	1	1
ENSG00000125352	RNF113A	protein_coding	1	1
ENSG00000125356	NDUFA1	protein_coding	1	1
ENSG00000125398	SOX9	protein_coding	1	1
ENSG00000125484	GTF3C4	protein_coding	1	1
ENSG00000125492	BARHL1	protein_coding	1	1
ENSG00000125498	KIR2DL1	protein_coding	1	1
ENSG00000125508	SRMS	protein_coding	1	1
ENSG00000125514	LINC00029	lncRNA	1	1
ENSG00000125522	NPBWR2	protein_coding	1	1
ENSG00000125531	FNDC11	protein_coding	1	1
ENSG00000125571	IL37	protein_coding	1	1
ENSG00000125657	TNFSF9	protein_coding	1	1
ENSG00000125780	TGM3	protein_coding	1	1
ENSG00000125810	CD93	protein_coding	1	1
ENSG00000125813	PAX1	protein_coding	1	1
ENSG00000125816	NKX2-4	protein_coding	1	1
ENSG00000125817	CENPB	protein_coding	1	1
ENSG00000125820	NKX2-2	protein_coding	1	1
ENSG00000125834	STK35	protein_coding	1	1
ENSG00000125845	BMP2	protein_coding	1	1
ENSG00000125861	GFRA4	protein_coding	1	1
ENSG00000125878	TCF15	protein_coding	1	1
ENSG00000125879	OTOR	protein_coding	1	1
ENSG00000125899	LINC02871	lncRNA	1	1
ENSG00000125901	MRPS26	protein_coding	1	1
ENSG00000125965	GDF5	protein_coding	1	1
ENSG00000125966	MMP24	protein_coding	1	1
ENSG00000125977	EIF2S2	protein_coding	1	1
ENSG00000125998	FAM83C	protein_coding	1	1
ENSG00000126003	PLAGL2	protein_coding	1	1
ENSG00000126010	GRPR	protein_coding	1	1
ENSG00000126062	TMEM115	protein_coding	1	1
ENSG00000126067	PSMB2	protein_coding	1	1
ENSG00000126233	SLURP1	protein_coding	1	1
ENSG00000126243	LRFN3	protein_coding	1	1
ENSG00000126251	GPR42	protein_coding	1	1
ENSG00000126259	KIRREL2	protein_coding	1	1
ENSG00000126266	FFAR1	protein_coding	1	1
ENSG00000126337	KRT36	protein_coding	1	1
ENSG00000126353	CCR7	protein_coding	1	1
ENSG00000126368	NR1D1	protein_coding	1	1
ENSG00000126464	PRR12	protein_coding	1	1
ENSG00000126545	CSN1S1	protein_coding	1	1
ENSG00000126821	SGPP1	protein_coding	1	1
ENSG00000126856	PRDM7	protein_coding	1	1
ENSG00000126895	AVPR2	protein_coding	1	1
ENSG00000126945	HNRNPH2	protein_coding	1	1
ENSG00000126947	ARMCX1	protein_coding	1	1
ENSG00000127074	RGS13	protein_coding	1	1
ENSG00000127083	OMD	protein_coding	1	1
ENSG00000127129	EDN2	protein_coding	1	1
ENSG00000127152	BCL11B	protein_coding	1	1
ENSG00000127252	PLAAT1	protein_coding	1	1
ENSG00000127318	IL22	protein_coding	1	1
ENSG00000127364	TAS2R4	protein_coding	1	1
ENSG00000127366	TAS2R5	protein_coding	1	1
ENSG00000127533	F2RL3	protein_coding	1	1
ENSG00000127580	WDR24	protein_coding	1	1
ENSG00000127589	TUBBP1	transcribed_processed_pseudogene	1	1
ENSG00000127666	TICAM1	protein_coding	1	1
ENSG00000127831	VIL1	protein_coding	1	1
ENSG00000127884	ECHS1	protein_coding	1	1
ENSG00000127920	GNG11	protein_coding	1	1
ENSG00000128011	LRFN1	protein_coding	1	1
ENSG00000128052	KDR	protein_coding	1	1
ENSG00000128165	ADM2	protein_coding	1	1
ENSG00000128203	ASPHD2	protein_coding	1	1
ENSG00000128228	SDF2L1	protein_coding	1	1
ENSG00000128250	RFPL1	protein_coding	1	1
ENSG00000128310	GALR3	protein_coding	1	1
ENSG00000128313	APOL5	protein_coding	1	1
ENSG00000128322	IGLL1	protein_coding	1	1
ENSG00000128610	FEZF1	protein_coding	1	1
ENSG00000128617	OPN1SW	protein_coding	1	1
ENSG00000128645	HOXD1	protein_coding	1	1
ENSG00000128692	EIF2S2P4	processed_pseudogene	1	1
ENSG00000128709	HOXD9	protein_coding	1	1
ENSG00000128710	HOXD10	protein_coding	1	1
ENSG00000128713	HOXD11	protein_coding	1	1
ENSG00000128714	HOXD13	protein_coding	1	1
ENSG00000129048	ACKR4	protein_coding	1	1
ENSG00000129152	MYOD1	protein_coding	1	1
ENSG00000129194	SOX15	protein_coding	1	1
ENSG00000129221	AIPL1	protein_coding	1	1
ENSG00000129244	ATP1B2	protein_coding	1	1
ENSG00000129437	KLK14	protein_coding	1	1
ENSG00000129654	FOXJ1	protein_coding	1	1
ENSG00000129673	AANAT	protein_coding	1	1
ENSG00000129965	INS-IGF2	protein_coding	1	1
ENSG00000129988	LBP	protein_coding	1	1
ENSG00000130037	KCNA5	protein_coding	1	1
ENSG00000130054	NALF2	protein_coding	1	1
ENSG00000130167	TSPAN16	protein_coding	1	1
ENSG00000130173	ANGPTL8	protein_coding	1	1
ENSG00000130182	ZSCAN10	protein_coding	1	1
ENSG00000130300	PLVAP	protein_coding	1	1
ENSG00000130368	MAS1	protein_coding	1	1
ENSG00000130427	EPO	protein_coding	1	1
ENSG00000130433	CACNG6	protein_coding	1	1
ENSG00000130449	ZSWIM6	protein_coding	1	1
ENSG00000130487	KLHDC7B	protein_coding	1	1
ENSG00000130675	MNX1	protein_coding	1	1
ENSG00000130700	GATA5	protein_coding	1	1
ENSG00000130701	RBBP8NL	protein_coding	1	1
ENSG00000130748	TMEM160	protein_coding	1	1
ENSG00000130766	SESN2	protein_coding	1	1
ENSG00000130812	ANGPTL6	protein_coding	1	1
ENSG00000130827	PLXNA3	protein_coding	1	1
ENSG00000130881	LRP3	protein_coding	1	1
ENSG00000130943	PKDREJ	protein_coding	1	1
ENSG00000130957	FBP2	protein_coding	1	1
ENSG00000131002	TXLNGY	transcribed_unprocessed_pseudogene	1	1
ENSG00000131013	PPIL4	protein_coding	1	1
ENSG00000131015	ULBP2	protein_coding	1	1
ENSG00000131019	ULBP3	protein_coding	1	1
ENSG00000131094	C1QL1	protein_coding	1	1
ENSG00000131142	CCL25	protein_coding	1	1
ENSG00000131152	NA	protein_coding	1	1
ENSG00000131233	GJA9	protein_coding	1	1
ENSG00000131484	NA	lncRNA	1	1
ENSG00000131650	KREMEN2	protein_coding	1	1
ENSG00000131721	RHOXF2	protein_coding	1	1
ENSG00000131737	KRT34	protein_coding	1	1
ENSG00000131738	KRT33B	protein_coding	1	1
ENSG00000131808	FSHB	protein_coding	1	1
ENSG00000131885	KRT17P1	transcribed_unprocessed_pseudogene	1	1
ENSG00000131910	NR0B2	protein_coding	1	1
ENSG00000131914	LIN28A	protein_coding	1	1
ENSG00000131951	LRRC9	protein_coding	1	1
ENSG00000131982	UBE2L2	processed_pseudogene	1	1
ENSG00000132003	ZSWIM4	protein_coding	1	1
ENSG00000132031	MATN3	protein_coding	1	1
ENSG00000132204	LINC00470	lncRNA	1	1
ENSG00000132259	CNGA4	protein_coding	1	1
ENSG00000132467	UTP3	protein_coding	1	1
ENSG00000132518	GUCY2D	protein_coding	1	1
ENSG00000132554	RGS22	protein_coding	1	1
ENSG00000132622	HSPA12B	protein_coding	1	1
ENSG00000132661	NXT1	protein_coding	1	1
ENSG00000132671	SSTR4	protein_coding	1	1
ENSG00000132688	NES	protein_coding	1	1
ENSG00000132703	APCS	protein_coding	1	1
ENSG00000132704	FCRL2	protein_coding	1	1
ENSG00000132718	SYT11	protein_coding	1	1
ENSG00000132746	ALDH3B2	protein_coding	1	1
ENSG00000132801	ZSWIM3	protein_coding	1	1
ENSG00000132825	PPP1R3D	protein_coding	1	1
ENSG00000132832	NA	lncRNA	1	1
ENSG00000132854	KANK4	protein_coding	1	1
ENSG00000132911	NMUR2	protein_coding	1	1
ENSG00000132915	PDE6A	protein_coding	1	1
ENSG00000132965	ALOX5AP	protein_coding	1	1
ENSG00000133020	MYH8	protein_coding	1	1
ENSG00000133055	MYBPH	protein_coding	1	1
ENSG00000133105	RXFP2	protein_coding	1	1
ENSG00000133111	RFXAP	protein_coding	1	1
ENSG00000133116	KL	protein_coding	1	1
ENSG00000133124	IRS4	protein_coding	1	1
ENSG00000133136	GNG5B	protein_coding	1	1
ENSG00000133169	BEX1	protein_coding	1	1
ENSG00000133328	PLAAT2	protein_coding	1	1
ENSG00000133475	GGT2P	transcribed_unprocessed_pseudogene	1	1
ENSG00000133477	FAM83F	protein_coding	1	1
ENSG00000133863	TEX15	protein_coding	1	1
ENSG00000133874	RNF122	protein_coding	1	1
ENSG00000133935	ERG28	protein_coding	1	1
ENSG00000133937	GSC	protein_coding	1	1
ENSG00000133962	CATSPERB	protein_coding	1	1
ENSG00000133980	VRTN	protein_coding	1	1
ENSG00000133985	TTC9	protein_coding	1	1
ENSG00000134020	PEBP4	protein_coding	1	1
ENSG00000134061	CD180	protein_coding	1	1
ENSG00000134070	IRAK2	protein_coding	1	1
ENSG00000134160	TRPM1	protein_coding	1	1
ENSG00000134183	GNAT2	protein_coding	1	1
ENSG00000134200	TSHB	protein_coding	1	1
ENSG00000134258	VTCN1	protein_coding	1	1
ENSG00000134323	MYCN	protein_coding	1	1
ENSG00000134489	HRH4	protein_coding	1	1
ENSG00000134538	SLCO1B1	protein_coding	1	1
ENSG00000134551	PRH2	protein_coding	1	1
ENSG00000134571	MYBPC3	protein_coding	1	1
ENSG00000134594	RAB33A	protein_coding	1	1
ENSG00000134595	SOX3	protein_coding	1	1
ENSG00000134612	FOLH1B	transcribed_unprocessed_pseudogene	1	1
ENSG00000134757	DSG3	protein_coding	1	1
ENSG00000134760	DSG1	protein_coding	1	1
ENSG00000134762	DSC3	protein_coding	1	1
ENSG00000134812	CBLIF	protein_coding	1	1
ENSG00000134917	ADAMTS8	protein_coding	1	1
ENSG00000134962	KLB	protein_coding	1	1
ENSG00000134996	OSTF1	protein_coding	1	1
ENSG00000135045	C9orf40	protein_coding	1	1
ENSG00000135211	TMEM60	protein_coding	1	1
ENSG00000135312	HTR1B	protein_coding	1	1
ENSG00000135324	MRAP2	protein_coding	1	1
ENSG00000135378	PRRG4	protein_coding	1	1
ENSG00000135406	PRPH	protein_coding	1	1
ENSG00000135477	KRT87P	transcribed_unprocessed_pseudogene	1	1
ENSG00000135517	MIP	protein_coding	1	1
ENSG00000135521	LTV1	protein_coding	1	1
ENSG00000135577	NMBR	protein_coding	1	1
ENSG00000135587	SMPD2	protein_coding	1	1
ENSG00000135736	CCDC102A	protein_coding	1	1
ENSG00000135776	ABCB10	protein_coding	1	1
ENSG00000135898	GPR55	protein_coding	1	1
ENSG00000135900	MRPL44	protein_coding	1	1
ENSG00000135914	HTR2B	protein_coding	1	1
ENSG00000135925	WNT10A	protein_coding	1	1
ENSG00000135973	GPR45	protein_coding	1	1
ENSG00000136011	STAB2	protein_coding	1	1
ENSG00000136026	CKAP4	protein_coding	1	1
ENSG00000136110	CNMD	protein_coding	1	1
ENSG00000136149	RPL13AP25	processed_pseudogene	1	1
ENSG00000136159	NUDT15	protein_coding	1	1
ENSG00000136206	SPDYE1	protein_coding	1	1
ENSG00000136274	NACAD	protein_coding	1	1
ENSG00000136295	TTYH3	protein_coding	1	1
ENSG00000136327	NKX2-8	protein_coding	1	1
ENSG00000136352	NKX2-1	protein_coding	1	1
ENSG00000136383	ALPK3	protein_coding	1	1
ENSG00000136514	RTP4	protein_coding	1	1
ENSG00000136688	IL36G	protein_coding	1	1
ENSG00000136696	IL36B	protein_coding	1	1
ENSG00000136698	CFC1	protein_coding	1	1
ENSG00000136807	CDK9	protein_coding	1	1
ENSG00000136897	MRPL50	protein_coding	1	1
ENSG00000136944	LMX1B	protein_coding	1	1
ENSG00000137077	CCL21	protein_coding	1	1
ENSG00000137142	IGFBPL1	protein_coding	1	1
ENSG00000137161	CNPY3	protein_coding	1	1
ENSG00000137251	TINAG	protein_coding	1	1
ENSG00000137252	HCRTR2	protein_coding	1	1
ENSG00000137265	IRF4	protein_coding	1	1
ENSG00000137270	GCM1	protein_coding	1	1
ENSG00000137273	FOXF2	protein_coding	1	1
ENSG00000137364	TPMT	protein_coding	1	1
ENSG00000137440	FGFBP1	protein_coding	1	1
ENSG00000137441	FGFBP2	protein_coding	1	1
ENSG00000137460	FHDC1	protein_coding	1	1
ENSG00000137463	MGARP	protein_coding	1	1
ENSG00000137547	MRPL15	protein_coding	1	1
ENSG00000137561	TTPA	protein_coding	1	1
ENSG00000137673	MMP7	protein_coding	1	1
ENSG00000137675	MMP27	protein_coding	1	1
ENSG00000137714	FDX1	protein_coding	1	1
ENSG00000137745	MMP13	protein_coding	1	1
ENSG00000137825	ITPKA	protein_coding	1	1
ENSG00000137860	SLC28A2	protein_coding	1	1
ENSG00000137948	BRDT	protein_coding	1	1
ENSG00000137970	RPL7P9	processed_pseudogene	1	1
ENSG00000138083	SIX3	protein_coding	1	1
ENSG00000138131	LOXL4	protein_coding	1	1
ENSG00000138135	CH25H	protein_coding	1	1
ENSG00000138136	LBX1	protein_coding	1	1
ENSG00000138166	DUSP5	protein_coding	1	1
ENSG00000138175	ARL3	protein_coding	1	1
ENSG00000138271	GPR87	protein_coding	1	1
ENSG00000138308	PLA2G12B	protein_coding	1	1
ENSG00000138316	ADAMTS14	protein_coding	1	1
ENSG00000138336	TET1	protein_coding	1	1
ENSG00000138379	MSTN	protein_coding	1	1
ENSG00000138483	CCDC54	protein_coding	1	1
ENSG00000138615	CILP	protein_coding	1	1
ENSG00000138622	HCN4	protein_coding	1	1
ENSG00000138646	HERC5	protein_coding	1	1
ENSG00000138722	MMRN1	protein_coding	1	1
ENSG00000138755	CXCL9	protein_coding	1	1
ENSG00000138892	TTLL8	protein_coding	1	1
ENSG00000138944	SHISAL1	protein_coding	1	1
ENSG00000139053	PDE6H	protein_coding	1	1
ENSG00000139151	PLCZ1	protein_coding	1	1
ENSG00000139193	CD27	protein_coding	1	1
ENSG00000139223	ANP32D	protein_coding	1	1
ENSG00000139239	RPL14P1	processed_pseudogene	1	1
ENSG00000139289	PHLDA1	protein_coding	1	1
ENSG00000139324	TMTC3	protein_coding	1	1
ENSG00000139330	KERA	protein_coding	1	1
ENSG00000139351	SYCP3	protein_coding	1	1
ENSG00000139352	ASCL1	protein_coding	1	1
ENSG00000139517	LNX2	protein_coding	1	1
ENSG00000139549	DHH	protein_coding	1	1
ENSG00000139610	CELA1	protein_coding	1	1
ENSG00000139656	SMIM2	protein_coding	1	1
ENSG00000139675	HNRNPA1L2	protein_coding	1	1
ENSG00000139697	SBNO1	protein_coding	1	1
ENSG00000139718	SETD1B	protein_coding	1	1
ENSG00000139780	METTL21C	protein_coding	1	1
ENSG00000139800	ZIC5	protein_coding	1	1
ENSG00000139826	ABHD13	protein_coding	1	1
ENSG00000139832	RAB20	protein_coding	1	1
ENSG00000139874	SSTR1	protein_coding	1	1
ENSG00000139880	CDH24	protein_coding	1	1
ENSG00000139890	REM2	protein_coding	1	1
ENSG00000139946	PELI2	protein_coding	1	1
ENSG00000139985	ADAM21	protein_coding	1	1
ENSG00000140030	GPR65	protein_coding	1	1
ENSG00000140406	TLNRD1	protein_coding	1	1
ENSG00000140450	ARRDC4	protein_coding	1	1
ENSG00000140465	CYP1A1	protein_coding	1	1
ENSG00000140505	CYP1A2	protein_coding	1	1
ENSG00000140522	RLBP1	protein_coding	1	1
ENSG00000140557	ST8SIA2	protein_coding	1	1
ENSG00000140807	NKD1	protein_coding	1	1
ENSG00000140839	CLEC18B	protein_coding	1	1
ENSG00000140986	RPL3L	protein_coding	1	1
ENSG00000141028	CDRT15P1	unprocessed_pseudogene	1	1
ENSG00000141194	OR4D1	protein_coding	1	1
ENSG00000141316	SPACA3	protein_coding	1	1
ENSG00000141384	TAF4B	protein_coding	1	1
ENSG00000141431	ASXL3	protein_coding	1	1
ENSG00000141448	GATA6	protein_coding	1	1
ENSG00000141506	PIK3R5	protein_coding	1	1
ENSG00000141570	CBX8	protein_coding	1	1
ENSG00000141579	ZNF750	protein_coding	1	1
ENSG00000141750	STAC2	protein_coding	1	1
ENSG00000141753	IGFBP4	protein_coding	1	1
ENSG00000141965	FEM1A	protein_coding	1	1
ENSG00000142178	SIK1	protein_coding	1	1
ENSG00000142207	URB1	protein_coding	1	1
ENSG00000142319	SLC6A3	protein_coding	1	1
ENSG00000142408	CACNG8	protein_coding	1	1
ENSG00000142513	ACP4	protein_coding	1	1
ENSG00000142538	PTH2	protein_coding	1	1
ENSG00000142544	CTU1	protein_coding	1	1
ENSG00000142549	IGLON5	protein_coding	1	1
ENSG00000142606	MMEL1	protein_coding	1	1
ENSG00000142619	PADI3	protein_coding	1	1
ENSG00000142655	PEX14	protein_coding	1	1
ENSG00000142677	IL22RA1	protein_coding	1	1
ENSG00000142698	C1orf94	protein_coding	1	1
ENSG00000142700	DMRTA2	protein_coding	1	1
ENSG00000142789	CELA3A	protein_coding	1	1
ENSG00000142959	BEST4	protein_coding	1	1
ENSG00000143001	TMEM61	protein_coding	1	1
ENSG00000143006	DMRTB1	protein_coding	1	1
ENSG00000143028	SYPL2	protein_coding	1	1
ENSG00000143032	BARHL2	protein_coding	1	1
ENSG00000143067	ZNF697	protein_coding	1	1
ENSG00000143105	KCNA10	protein_coding	1	1
ENSG00000143125	PROK1	protein_coding	1	1
ENSG00000143167	GPA33	protein_coding	1	1
ENSG00000143184	XCL1	protein_coding	1	1
ENSG00000143185	XCL2	protein_coding	1	1
ENSG00000143196	DPT	protein_coding	1	1
ENSG00000143199	ADCY10	protein_coding	1	1
ENSG00000143315	PIGM	protein_coding	1	1
ENSG00000143333	RGS16	protein_coding	1	1
ENSG00000143340	FAM163A	protein_coding	1	1
ENSG00000143368	SF3B4	protein_coding	1	1
ENSG00000143412	ANXA9	protein_coding	1	1
ENSG00000143429	LSP1P4	transcribed_unprocessed_pseudogene	1	1
ENSG00000143452	HORMAD1	protein_coding	1	1
ENSG00000143512	HHIPL2	protein_coding	1	1
ENSG00000143536	CRNN	protein_coding	1	1
ENSG00000143552	NUP210L	protein_coding	1	1
ENSG00000143556	S100A7	protein_coding	1	1
ENSG00000143595	AQP10	protein_coding	1	1
ENSG00000143631	FLG	protein_coding	1	1
ENSG00000143653	SCCPDH	protein_coding	1	1
ENSG00000143751	SDE2	protein_coding	1	1
ENSG00000143772	ITPKB	protein_coding	1	1
ENSG00000143816	WNT9A	protein_coding	1	1
ENSG00000143869	GDF7	protein_coding	1	1
ENSG00000143878	RHOB	protein_coding	1	1
ENSG00000143882	ATP6V1C2	protein_coding	1	1
ENSG00000143942	CHAC2	protein_coding	1	1
ENSG00000143954	REG3G	protein_coding	1	1
ENSG00000144035	NAT8	protein_coding	1	1
ENSG00000144045	DQX1	protein_coding	1	1
ENSG00000144057	ST6GAL2	protein_coding	1	1
ENSG00000144119	C1QL2	protein_coding	1	1
ENSG00000144158	SNRPA1P1	processed_pseudogene	1	1
ENSG00000144188	TRIM43CP	unprocessed_pseudogene	1	1
ENSG00000144191	CNGA3	protein_coding	1	1
ENSG00000144227	NXPH2	protein_coding	1	1
ENSG00000144369	FAM171B	protein_coding	1	1
ENSG00000144410	CPO	protein_coding	1	1
ENSG00000144452	ABCA12	protein_coding	1	1
ENSG00000144583	MARCHF4	protein_coding	1	1
ENSG00000144655	CSRNP1	protein_coding	1	1
ENSG00000144671	SLC22A14	protein_coding	1	1
ENSG00000144730	IL17RD	protein_coding	1	1
ENSG00000144771	LRTM1	protein_coding	1	1
ENSG00000144909	OSBPL11	protein_coding	1	1
ENSG00000145040	UCN2	protein_coding	1	1
ENSG00000145242	EPHA5	protein_coding	1	1
ENSG00000145248	SLC10A4	protein_coding	1	1
ENSG00000145283	SLC10A6	protein_coding	1	1
ENSG00000145337	PYURF	protein_coding	1	1
ENSG00000145365	TIFA	protein_coding	1	1
ENSG00000145384	FABP2	protein_coding	1	1
ENSG00000145386	CCNA2	protein_coding	1	1
ENSG00000145423	SFRP2	protein_coding	1	1
ENSG00000145451	GLRA3	protein_coding	1	1
ENSG00000145649	GZMA	protein_coding	1	1
ENSG00000145700	ANKRD31	protein_coding	1	1
ENSG00000145721	LIX1	protein_coding	1	1
ENSG00000145780	FEM1C	protein_coding	1	1
ENSG00000145808	ADAMTS19	protein_coding	1	1
ENSG00000145839	IL9	protein_coding	1	1
ENSG00000145879	SPINK7	protein_coding	1	1
ENSG00000145888	GLRA1	protein_coding	1	1
ENSG00000145911	N4BP3	protein_coding	1	1
ENSG00000145975	FAM217A	protein_coding	1	1
ENSG00000146005	PSD2	protein_coding	1	1
ENSG00000146049	KAAG1	lncRNA	1	1
ENSG00000146066	HIGD2A	protein_coding	1	1
ENSG00000146072	TNFRSF21	protein_coding	1	1
ENSG00000146085	MMUT	protein_coding	1	1
ENSG00000146109	ABT1	protein_coding	1	1
ENSG00000146197	SCUBE3	protein_coding	1	1
ENSG00000146221	TCTE1	protein_coding	1	1
ENSG00000146250	PRSS35	protein_coding	1	1
ENSG00000146281	PM20D2	protein_coding	1	1
ENSG00000146352	CLVS2	protein_coding	1	1
ENSG00000146376	ARHGAP18	protein_coding	1	1
ENSG00000146386	ABRACL	protein_coding	1	1
ENSG00000146411	SLC2A12	protein_coding	1	1
ENSG00000146453	PNLDC1	protein_coding	1	1
ENSG00000146477	SLC22A3	protein_coding	1	1
ENSG00000146618	FERD3L	protein_coding	1	1
ENSG00000146666	LINC00525	lncRNA	1	1
ENSG00000146676	PURB	protein_coding	1	1
ENSG00000146677	RPL32P18	processed_pseudogene	1	1
ENSG00000146722	NA	transcribed_unprocessed_pseudogene	1	1
ENSG00000146755	TRIM50	protein_coding	1	1
ENSG00000146830	GIGYF1	protein_coding	1	1
ENSG00000146857	STRA8	protein_coding	1	1
ENSG00000146858	ZC3HAV1L	protein_coding	1	1
ENSG00000146859	TMEM140	protein_coding	1	1
ENSG00000146955	RAB19	protein_coding	1	1
ENSG00000146966	DENND2A	protein_coding	1	1
ENSG00000147027	TMEM47	protein_coding	1	1
ENSG00000147036	LANCL3	protein_coding	1	1
ENSG00000147041	SYTL5	protein_coding	1	1
ENSG00000147082	CCNB3	protein_coding	1	1
ENSG00000147117	ZNF157	protein_coding	1	1
ENSG00000147119	CHST7	protein_coding	1	1
ENSG00000147138	GPR174	protein_coding	1	1
ENSG00000147174	GCNA	protein_coding	1	1
ENSG00000147206	NXF3	protein_coding	1	1
ENSG00000147223	RIPPLY1	protein_coding	1	1
ENSG00000147234	FRMPD3	protein_coding	1	1
ENSG00000147378	FATE1	protein_coding	1	1
ENSG00000147432	CHRNB3	protein_coding	1	1
ENSG00000147570	DNAJC5B	protein_coding	1	1
ENSG00000147571	CRH	protein_coding	1	1
ENSG00000147606	SLC26A7	protein_coding	1	1
ENSG00000147614	ATP6V0D2	protein_coding	1	1
ENSG00000147689	FAM83A	protein_coding	1	1
ENSG00000147869	CER1	protein_coding	1	1
ENSG00000148156	ACTL7B	protein_coding	1	1
ENSG00000148200	NR6A1	protein_coding	1	1
ENSG00000148204	CRB2	protein_coding	1	1
ENSG00000148296	SURF6	protein_coding	1	1
ENSG00000148377	IDI2	protein_coding	1	1
ENSG00000148408	CACNA1B	protein_coding	1	1
ENSG00000148411	NACC2	protein_coding	1	1
ENSG00000148483	TMEM236	protein_coding	1	1
ENSG00000148677	ANKRD1	protein_coding	1	1
ENSG00000148730	EIF4EBP2	protein_coding	1	1
ENSG00000148734	NPFFR1	protein_coding	1	1
ENSG00000148735	PLEKHS1	protein_coding	1	1
ENSG00000148798	INA	protein_coding	1	1
ENSG00000148841	ITPRIP	protein_coding	1	1
ENSG00000148965	SAA4	protein_coding	1	1
ENSG00000149177	PTPRJ	protein_coding	1	1
ENSG00000149218	ENDOD1	protein_coding	1	1
ENSG00000149305	HTR3B	protein_coding	1	1
ENSG00000149346	SLX4IP	protein_coding	1	1
ENSG00000149418	ST14	protein_coding	1	1
ENSG00000149531	FRG1BP	unprocessed_pseudogene	1	1
ENSG00000149534	MS4A2	protein_coding	1	1
ENSG00000149609	C20orf144	protein_coding	1	1
ENSG00000149634	SPATA25	protein_coding	1	1
ENSG00000149679	CABLES2	protein_coding	1	1
ENSG00000149735	GPHA2	protein_coding	1	1
ENSG00000149742	SLC22A9	protein_coding	1	1
ENSG00000149798	CDC42EP2	protein_coding	1	1
ENSG00000150054	MPP7	protein_coding	1	1
ENSG00000150175	FRMPD2B	translated_unprocessed_pseudogene	1	1
ENSG00000150281	CTF1	protein_coding	1	1
ENSG00000150361	KLHL1	protein_coding	1	1
ENSG00000150594	ADRA2A	protein_coding	1	1
ENSG00000150681	RGS18	protein_coding	1	1
ENSG00000150750	POU2AF2	protein_coding	1	1
ENSG00000150873	C2orf50	protein_coding	1	1
ENSG00000150893	FREM2	protein_coding	1	1
ENSG00000150907	FOXO1	protein_coding	1	1
ENSG00000151005	TKTL2	protein_coding	1	1
ENSG00000151012	SLC7A11	protein_coding	1	1
ENSG00000151025	GPR158	protein_coding	1	1
ENSG00000151079	KCNA6	protein_coding	1	1
ENSG00000151151	IPMK	protein_coding	1	1
ENSG00000151303	NA	lncRNA	1	1
ENSG00000151304	SRFBP1	protein_coding	1	1
ENSG00000151365	THRSP	protein_coding	1	1
ENSG00000151475	SLC25A31	protein_coding	1	1
ENSG00000151631	AKR1C6P	unprocessed_pseudogene	1	1
ENSG00000151650	VENTX	protein_coding	1	1
ENSG00000151692	RNF144A	protein_coding	1	1
ENSG00000151704	KCNJ1	protein_coding	1	1
ENSG00000151846	PABPC3	protein_coding	1	1
ENSG00000151952	TMEM132D	protein_coding	1	1
ENSG00000152086	TUBA3E	protein_coding	1	1
ENSG00000152093	CFC1B	protein_coding	1	1
ENSG00000152127	MGAT5	protein_coding	1	1
ENSG00000152192	POU4F1	protein_coding	1	1
ENSG00000152193	OBI1	protein_coding	1	1
ENSG00000152315	KCNK13	protein_coding	1	1
ENSG00000152332	UHMK1	protein_coding	1	1
ENSG00000152409	JMY	protein_coding	1	1
ENSG00000152430	BOLL	protein_coding	1	1
ENSG00000152518	ZFP36L2	protein_coding	1	1
ENSG00000152591	DSPP	protein_coding	1	1
ENSG00000152611	CAPSL	protein_coding	1	1
ENSG00000152672	CLEC4F	protein_coding	1	1
ENSG00000152705	CATSPER3	protein_coding	1	1
ENSG00000152749	GPR180	protein_coding	1	1
ENSG00000152766	ANKRD22	protein_coding	1	1
ENSG00000152779	SLC16A12	protein_coding	1	1
ENSG00000152785	BMP3	protein_coding	1	1
ENSG00000152936	LMNTD1	protein_coding	1	1
ENSG00000153012	LGI2	protein_coding	1	1
ENSG00000153162	BMP6	protein_coding	1	1
ENSG00000153165	RGPD3	protein_coding	1	1
ENSG00000153395	LPCAT1	protein_coding	1	1
ENSG00000153561	RMND5A	protein_coding	1	1
ENSG00000153574	RPIA	protein_coding	1	1
ENSG00000153721	CNKSR3	protein_coding	1	1
ENSG00000153976	HS3ST3A1	protein_coding	1	1
ENSG00000153989	NUS1	protein_coding	1	1
ENSG00000154025	SLC5A10	protein_coding	1	1
ENSG00000154143	PANX3	protein_coding	1	1
ENSG00000154162	CDH12	protein_coding	1	1
ENSG00000154165	GPR15	protein_coding	1	1
ENSG00000154198	CYP4Z2P	transcribed_unprocessed_pseudogene	1	1
ENSG00000154227	CERS3	protein_coding	1	1
ENSG00000154252	GAL3ST2	protein_coding	1	1
ENSG00000154342	WNT3A	protein_coding	1	1
ENSG00000154478	GPR26	protein_coding	1	1
ENSG00000154608	CEP170P1	transcribed_unprocessed_pseudogene	1	1
ENSG00000154620	TMSB4Y	protein_coding	1	1
ENSG00000154646	TMPRSS15	protein_coding	1	1
ENSG00000154736	ADAMTS5	protein_coding	1	1
ENSG00000154764	WNT7A	protein_coding	1	1
ENSG00000155008	APOOL	protein_coding	1	1
ENSG00000155011	DKK2	protein_coding	1	1
ENSG00000155026	RSPH10B	protein_coding	1	1
ENSG00000155052	CNTNAP5	protein_coding	1	1
ENSG00000155070	UNC93B2	processed_pseudogene	1	1
ENSG00000155087	ODF1	protein_coding	1	1
ENSG00000155252	PI4K2A	protein_coding	1	1
ENSG00000155269	GPR78	protein_coding	1	1
ENSG00000155304	HSPA13	protein_coding	1	1
ENSG00000155428	TRIM74	protein_coding	1	1
ENSG00000155495	MAGEC1	protein_coding	1	1
ENSG00000155592	ZKSCAN2	protein_coding	1	1
ENSG00000155622	XAGE2	protein_coding	1	1
ENSG00000155714	PDZD9	protein_coding	1	1
ENSG00000155760	FZD7	protein_coding	1	1
ENSG00000155858	LSM11	protein_coding	1	1
ENSG00000155875	SAXO1	protein_coding	1	1
ENSG00000155876	RRAGA	protein_coding	1	1
ENSG00000155890	TRIM42	protein_coding	1	1
ENSG00000155897	ADCY8	protein_coding	1	1
ENSG00000155903	RASA2	protein_coding	1	1
ENSG00000155918	RAET1L	protein_coding	1	1
ENSG00000155959	VBP1	protein_coding	1	1
ENSG00000155961	RAB39B	protein_coding	1	1
ENSG00000155966	AFF2	protein_coding	1	1
ENSG00000155974	GRIP1	protein_coding	1	1
ENSG00000156049	GNA14	protein_coding	1	1
ENSG00000156052	GNAQ	protein_coding	1	1
ENSG00000156172	CFAP418	protein_coding	1	1
ENSG00000156284	CLDN8	protein_coding	1	1
ENSG00000156395	SORCS3	protein_coding	1	1
ENSG00000156427	FGF18	protein_coding	1	1
ENSG00000156466	GDF6	protein_coding	1	1
ENSG00000156486	KCNS2	protein_coding	1	1
ENSG00000156509	FBXO43	protein_coding	1	1
ENSG00000156564	LRFN2	protein_coding	1	1
ENSG00000156574	NODAL	protein_coding	1	1
ENSG00000156575	PRG3	protein_coding	1	1
ENSG00000156689	GLYATL2	protein_coding	1	1
ENSG00000156959	LHFPL4	protein_coding	1	1
ENSG00000156966	B3GNT7	protein_coding	1	1
ENSG00000157005	SST	protein_coding	1	1
ENSG00000157021	CIBAR1P1	unprocessed_pseudogene	1	1
ENSG00000157060	SHCBP1L	protein_coding	1	1
ENSG00000157119	KLHL40	protein_coding	1	1
ENSG00000157150	TIMP4	protein_coding	1	1
ENSG00000157211	CDCP2	protein_coding	1	1
ENSG00000157240	FZD1	protein_coding	1	1
ENSG00000157343	ARMC12	protein_coding	1	1
ENSG00000157542	KCNJ6	protein_coding	1	1
ENSG00000157884	CIB4	protein_coding	1	1
ENSG00000157933	SKI	protein_coding	1	1
ENSG00000157999	ANKRD61	protein_coding	1	1
ENSG00000158022	TRIM63	protein_coding	1	1
ENSG00000158055	GRHL3	protein_coding	1	1
ENSG00000158077	NLRP14	protein_coding	1	1
ENSG00000158125	XDH	protein_coding	1	1
ENSG00000158158	CNNM4	protein_coding	1	1
ENSG00000158164	TMSB15A	protein_coding	1	1
ENSG00000158246	TENT5B	protein_coding	1	1
ENSG00000158292	GPR153	protein_coding	1	1
ENSG00000158406	H4C8	protein_coding	1	1
ENSG00000158457	TSPAN33	protein_coding	1	1
ENSG00000158470	B4GALT5	protein_coding	1	1
ENSG00000158477	CD1A	protein_coding	1	1
ENSG00000158480	SPATA2	protein_coding	1	1
ENSG00000158482	SNX29P1	unprocessed_pseudogene	1	1
ENSG00000158483	FAM86C1P	transcribed_unprocessed_pseudogene	1	1
ENSG00000158497	HMHB1	protein_coding	1	1
ENSG00000158526	TSR2	protein_coding	1	1
ENSG00000158639	PAGE5	protein_coding	1	1
ENSG00000158731	OR10J6P	unprocessed_pseudogene	1	1
ENSG00000158748	HTR6	protein_coding	1	1
ENSG00000158764	ITLN2	protein_coding	1	1
ENSG00000158786	PLA2G2F	protein_coding	1	1
ENSG00000158816	VWA5B1	protein_coding	1	1
ENSG00000158966	CACHD1	protein_coding	1	1
ENSG00000159166	LAD1	protein_coding	1	1
ENSG00000159184	HOXB13	protein_coding	1	1
ENSG00000159186	ATP5POP1	processed_pseudogene	1	1
ENSG00000159197	KCNE2	protein_coding	1	1
ENSG00000159224	GIP	protein_coding	1	1
ENSG00000159231	CBR3	protein_coding	1	1
ENSG00000159239	NA	protein_coding	1	1
ENSG00000159248	GJD2	protein_coding	1	1
ENSG00000159337	PLA2G4D	protein_coding	1	1
ENSG00000159387	IRX6	protein_coding	1	1
ENSG00000159450	TCHH	protein_coding	1	1
ENSG00000159455	LCE2B	protein_coding	1	1
ENSG00000159495	TGM7	protein_coding	1	1
ENSG00000159516	SPRR2G	protein_coding	1	1
ENSG00000159712	ANKRD18CP	unprocessed_pseudogene	1	1
ENSG00000159723	AGRP	protein_coding	1	1
ENSG00000159763	PIP	protein_coding	1	1
ENSG00000159860	TCAF2P1	transcribed_unprocessed_pseudogene	1	1
ENSG00000159958	TNFRSF13C	protein_coding	1	1
ENSG00000159961	OR3A3	protein_coding	1	1
ENSG00000160113	NR2F6	protein_coding	1	1
ENSG00000160117	ANKLE1	protein_coding	1	1
ENSG00000160161	CILP2	protein_coding	1	1
ENSG00000160172	FAM86C2P	transcribed_unprocessed_pseudogene	1	1
ENSG00000160181	TFF2	protein_coding	1	1
ENSG00000160182	TFF1	protein_coding	1	1
ENSG00000160224	AIRE	protein_coding	1	1
ENSG00000160233	LRRC3	protein_coding	1	1
ENSG00000160318	CLDND2	protein_coding	1	1
ENSG00000160396	HIPK4	protein_coding	1	1
ENSG00000160447	PKN3	protein_coding	1	1
ENSG00000160472	TMEM190	protein_coding	1	1
ENSG00000160683	CXCR5	protein_coding	1	1
ENSG00000160716	CHRNB2	protein_coding	1	1
ENSG00000160803	UBQLN4	protein_coding	1	1
ENSG00000160951	PTGER1	protein_coding	1	1
ENSG00000160973	FOXH1	protein_coding	1	1
ENSG00000160999	SH2B2	protein_coding	1	1
ENSG00000161103	POM121L15P	transcribed_processed_pseudogene	1	1
ENSG00000161132	PRODHLP	unprocessed_pseudogene	1	1
ENSG00000161328	LRRC56	protein_coding	1	1
ENSG00000161594	KLHL10	protein_coding	1	1
ENSG00000161610	HCRT	protein_coding	1	1
ENSG00000161634	DCD	protein_coding	1	1
ENSG00000161640	SIGLEC11	protein_coding	1	1
ENSG00000161643	SIGLEC16	protein_coding	1	1
ENSG00000161652	IZUMO2	protein_coding	1	1
ENSG00000161798	AQP5	protein_coding	1	1
ENSG00000161850	KRT82	protein_coding	1	1
ENSG00000161905	ALOX15	protein_coding	1	1
ENSG00000161912	ADCY10P1	transcribed_unprocessed_pseudogene	1	1
ENSG00000161973	CCDC42	protein_coding	1	1
ENSG00000161992	PRR35	protein_coding	1	1
ENSG00000162009	SSTR5	protein_coding	1	1
ENSG00000162040	HS3ST6	protein_coding	1	1
ENSG00000162188	GNG3	protein_coding	1	1
ENSG00000162227	TAF6L	protein_coding	1	1
ENSG00000162344	FGF19	protein_coding	1	1
ENSG00000162378	ZYG11B	protein_coding	1	1
ENSG00000162391	FAM151A	protein_coding	1	1
ENSG00000162396	PARS2	protein_coding	1	1
ENSG00000162399	BSND	protein_coding	1	1
ENSG00000162409	PRKAA2	protein_coding	1	1
ENSG00000162426	SLC45A1	protein_coding	1	1
ENSG00000162460	TMEM82	protein_coding	1	1
ENSG00000162482	AKR7A3	protein_coding	1	1
ENSG00000162490	DRAXIN	protein_coding	1	1
ENSG00000162494	LRRC38	protein_coding	1	1
ENSG00000162510	MATN1	protein_coding	1	1
ENSG00000162522	KIAA1522	protein_coding	1	1
ENSG00000162543	UBXN10	protein_coding	1	1
ENSG00000162594	IL23R	protein_coding	1	1
ENSG00000162621	LRRC53	protein_coding	1	1
ENSG00000162630	B3GALT2	protein_coding	1	1
ENSG00000162643	DNAI3	protein_coding	1	1
ENSG00000162676	GFI1	protein_coding	1	1
ENSG00000162722	TRIM58	protein_coding	1	1
ENSG00000162728	KCNJ9	protein_coding	1	1
ENSG00000162739	SLAMF6	protein_coding	1	1
ENSG00000162753	SLC9C2	protein_coding	1	1
ENSG00000162757	C1orf74	protein_coding	1	1
ENSG00000162761	LMX1A	protein_coding	1	1
ENSG00000162763	LRRC52	protein_coding	1	1
ENSG00000162771	GARIN4	protein_coding	1	1
ENSG00000162782	TDRD5	protein_coding	1	1
ENSG00000162783	IER5	protein_coding	1	1
ENSG00000162817	C1orf115	protein_coding	1	1
ENSG00000162840	MT2P1	processed_pseudogene	1	1
ENSG00000162849	KIF26B	protein_coding	1	1
ENSG00000162851	TFB2M	protein_coding	1	1
ENSG00000162881	OXER1	protein_coding	1	1
ENSG00000162888	C1orf147	lncRNA	1	1
ENSG00000162891	IL20	protein_coding	1	1
ENSG00000162896	PIGR	protein_coding	1	1
ENSG00000162975	KCNF1	protein_coding	1	1
ENSG00000162998	FRZB	protein_coding	1	1
ENSG00000163082	SGPP2	protein_coding	1	1
ENSG00000163083	INHBB	protein_coding	1	1
ENSG00000163116	STPG2	protein_coding	1	1
ENSG00000163154	TNFAIP8L2	protein_coding	1	1
ENSG00000163202	LCE3D	protein_coding	1	1
ENSG00000163206	SMCP	protein_coding	1	1
ENSG00000163207	IVL	protein_coding	1	1
ENSG00000163217	BMP10	protein_coding	1	1
ENSG00000163218	PGLYRP4	protein_coding	1	1
ENSG00000163220	S100A9	protein_coding	1	1
ENSG00000163221	S100A12	protein_coding	1	1
ENSG00000163251	FZD5	protein_coding	1	1
ENSG00000163254	CRYGC	protein_coding	1	1
ENSG00000163263	CFAP141	protein_coding	1	1
ENSG00000163273	NPPC	protein_coding	1	1
ENSG00000163283	ALPP	protein_coding	1	1
ENSG00000163285	GABRG1	protein_coding	1	1
ENSG00000163286	ALPG	protein_coding	1	1
ENSG00000163344	PMVK	protein_coding	1	1
ENSG00000163347	CLDN1	protein_coding	1	1
ENSG00000163352	LENEP	protein_coding	1	1
ENSG00000163357	DCST1	protein_coding	1	1
ENSG00000163377	TAFA4	protein_coding	1	1
ENSG00000163394	CCKAR	protein_coding	1	1
ENSG00000163428	LRRC58	protein_coding	1	1
ENSG00000163464	CXCR1	protein_coding	1	1
ENSG00000163497	FEV	protein_coding	1	1
ENSG00000163501	IHH	protein_coding	1	1
ENSG00000163518	FCRL4	protein_coding	1	1
ENSG00000163519	TRAT1	protein_coding	1	1
ENSG00000163545	NUAK2	protein_coding	1	1
ENSG00000163600	ICOS	protein_coding	1	1
ENSG00000163612	FAM86KP	unprocessed_pseudogene	1	1
ENSG00000163624	CDS1	protein_coding	1	1
ENSG00000163632	C3orf49	protein_coding	1	1
ENSG00000163661	PTX3	protein_coding	1	1
ENSG00000163705	FANCD2OS	protein_coding	1	1
ENSG00000163735	CXCL5	protein_coding	1	1
ENSG00000163736	PPBP	protein_coding	1	1
ENSG00000163739	CXCL1	protein_coding	1	1
ENSG00000163792	TCF23	protein_coding	1	1
ENSG00000163793	DNAJC5G	protein_coding	1	1
ENSG00000163794	UCN	protein_coding	1	1
ENSG00000163823	CCR1	protein_coding	1	1
ENSG00000163825	RTP3	protein_coding	1	1
ENSG00000163833	FBXO40	protein_coding	1	1
ENSG00000163884	KLF15	protein_coding	1	1
ENSG00000163888	CAMK2N2	protein_coding	1	1
ENSG00000163909	HEYL	protein_coding	1	1
ENSG00000163914	RHO	protein_coding	1	1
ENSG00000163958	ZDHHC19	protein_coding	1	1
ENSG00000164007	CLDN19	protein_coding	1	1
ENSG00000164047	CAMP	protein_coding	1	1
ENSG00000164061	BSN	protein_coding	1	1
ENSG00000164096	C4orf3	protein_coding	1	1
ENSG00000164105	SAP30	protein_coding	1	1
ENSG00000164123	C4orf45	protein_coding	1	1
ENSG00000164151	ICE1	protein_coding	1	1
ENSG00000164171	ITGA2	protein_coding	1	1
ENSG00000164220	F2RL2	protein_coding	1	1
ENSG00000164236	ANKRD33B	protein_coding	1	1
ENSG00000164332	UBLCP1	protein_coding	1	1
ENSG00000164362	TERT	protein_coding	1	1
ENSG00000164363	SLC6A18	protein_coding	1	1
ENSG00000164379	FOXQ1	protein_coding	1	1
ENSG00000164400	CSF2	protein_coding	1	1
ENSG00000164438	TLX3	protein_coding	1	1
ENSG00000164485	IL22RA2	protein_coding	1	1
ENSG00000164488	DACT2	protein_coding	1	1
ENSG00000164500	SPATA48	protein_coding	1	1
ENSG00000164512	ANKRD55	protein_coding	1	1
ENSG00000164532	TBX20	protein_coding	1	1
ENSG00000164556	FAM183BP	processed_pseudogene	1	1
ENSG00000164600	NEUROD6	protein_coding	1	1
ENSG00000164603	BMT2	protein_coding	1	1
ENSG00000164616	FBXL21P	transcribed_unitary_pseudogene	1	1
ENSG00000164621	SMAD5-AS1	lncRNA	1	1
ENSG00000164626	KCNK5	protein_coding	1	1
ENSG00000164645	TEX47	protein_coding	1	1
ENSG00000164651	SP8	protein_coding	1	1
ENSG00000164684	ZNF704	protein_coding	1	1
ENSG00000164694	FNDC1	protein_coding	1	1
ENSG00000164695	CHMP4C	protein_coding	1	1
ENSG00000164708	PGAM2	protein_coding	1	1
ENSG00000164715	LMTK2	protein_coding	1	1
ENSG00000164729	SLC35G3	protein_coding	1	1
ENSG00000164736	SOX17	protein_coding	1	1
ENSG00000164743	C8orf48	protein_coding	1	1
ENSG00000164746	C7orf57	protein_coding	1	1
ENSG00000164749	HNF4G	protein_coding	1	1
ENSG00000164778	EN2	protein_coding	1	1
ENSG00000164794	KCNV1	protein_coding	1	1
ENSG00000164821	DEFA4	protein_coding	1	1
ENSG00000164822	DEFA6	protein_coding	1	1
ENSG00000164825	DEFB1	protein_coding	1	1
ENSG00000164841	TMEM74	protein_coding	1	1
ENSG00000164845	FAM86FP	transcribed_unprocessed_pseudogene	1	1
ENSG00000164853	UNCX	protein_coding	1	1
ENSG00000164976	MYORG	protein_coding	1	1
ENSG00000165030	NFIL3	protein_coding	1	1
ENSG00000165059	PRKACG	protein_coding	1	1
ENSG00000165066	NKX6-3	protein_coding	1	1
ENSG00000165076	PRSS37	protein_coding	1	1
ENSG00000165120	SSMEM1	protein_coding	1	1
ENSG00000165121	NA	transcribed_unprocessed_pseudogene	1	1
ENSG00000165178	NCF1C	unprocessed_pseudogene	1	1
ENSG00000165181	SHOC1	protein_coding	1	1
ENSG00000165182	CXorf58	protein_coding	1	1
ENSG00000165197	VEGFD	protein_coding	1	1
ENSG00000165202	OR1Q1	protein_coding	1	1
ENSG00000165204	OR1K1	protein_coding	1	1
ENSG00000165215	CLDN3	protein_coding	1	1
ENSG00000165244	ZNF367	protein_coding	1	1
ENSG00000165312	OTUD1	protein_coding	1	1
ENSG00000165349	SLC7A3	protein_coding	1	1
ENSG00000165370	GPR101	protein_coding	1	1
ENSG00000165383	LRRC18	protein_coding	1	1
ENSG00000165389	SPTSSA	protein_coding	1	1
ENSG00000165449	SLC16A9	protein_coding	1	1
ENSG00000165502	RPL36AL	protein_coding	1	1
ENSG00000165509	MAGEC3	protein_coding	1	1
ENSG00000165511	ZNF22-AS1	lncRNA	1	1
ENSG00000165512	ZNF22	protein_coding	1	1
ENSG00000165553	NGB	protein_coding	1	1
ENSG00000165556	CDX2	protein_coding	1	1
ENSG00000165572	KBTBD6	protein_coding	1	1
ENSG00000165606	DRGX	protein_coding	1	1
ENSG00000165621	OXGR1	protein_coding	1	1
ENSG00000165623	UCMA	protein_coding	1	1
ENSG00000165646	SLC18A2	protein_coding	1	1
ENSG00000165650	PDZD8	protein_coding	1	1
ENSG00000165655	ZNF503	protein_coding	1	1
ENSG00000165660	ABRAXAS2	protein_coding	1	1
ENSG00000165702	GFI1B	protein_coding	1	1
ENSG00000165724	ZMYND19	protein_coding	1	1
ENSG00000165731	RET	protein_coding	1	1
ENSG00000165733	BMS1	protein_coding	1	1
ENSG00000165794	SLC39A2	protein_coding	1	1
ENSG00000165805	C12orf50	protein_coding	1	1
ENSG00000165874	SHLD2P1	transcribed_unprocessed_pseudogene	1	1
ENSG00000165886	UBTD1	protein_coding	1	1
ENSG00000165935	SMCO2	protein_coding	1	1
ENSG00000165970	SLC6A5	protein_coding	1	1
ENSG00000165972	CCDC38	protein_coding	1	1
ENSG00000165985	C1QL3	protein_coding	1	1
ENSG00000165997	ARL5B	protein_coding	1	1
ENSG00000166016	ABTB2	protein_coding	1	1
ENSG00000166049	PASD1	protein_coding	1	1
ENSG00000166090	IL25	protein_coding	1	1
ENSG00000166104	NA	transcribed_unprocessed_pseudogene	1	1
ENSG00000166106	ADAMTS15	protein_coding	1	1
ENSG00000166118	SPATA19	protein_coding	1	1
ENSG00000166143	PPP1R14D	protein_coding	1	1
ENSG00000166148	AVPR1A	protein_coding	1	1
ENSG00000166159	LRTM2	protein_coding	1	1
ENSG00000166189	HPS6	protein_coding	1	1
ENSG00000166211	SPIC	protein_coding	1	1
ENSG00000166326	TRIM44	protein_coding	1	1
ENSG00000166341	DCHS1	protein_coding	1	1
ENSG00000166363	OR10A5	protein_coding	1	1
ENSG00000166439	RNF169	protein_coding	1	1
ENSG00000166446	CDYL2	protein_coding	1	1
ENSG00000166492	FAM86GP	unprocessed_pseudogene	1	1
ENSG00000166527	CLEC4D	protein_coding	1	1
ENSG00000166558	SLC38A8	protein_coding	1	1
ENSG00000166569	CPLX4	protein_coding	1	1
ENSG00000166573	GALR1	protein_coding	1	1
ENSG00000166589	CDH16	protein_coding	1	1
ENSG00000166603	MC4R	protein_coding	1	1
ENSG00000166670	MMP10	protein_coding	1	1
ENSG00000166763	STRCP1	transcribed_unprocessed_pseudogene	1	1
ENSG00000166813	KIF7	protein_coding	1	1
ENSG00000166828	SCNN1G	protein_coding	1	1
ENSG00000166860	ZBTB39	protein_coding	1	1
ENSG00000166862	CACNG2	protein_coding	1	1
ENSG00000166869	CHP2	protein_coding	1	1
ENSG00000166897	ELFN2	protein_coding	1	1
ENSG00000166924	NYAP1	protein_coding	1	1
ENSG00000166926	MS4A6E	protein_coding	1	1
ENSG00000166928	MS4A14	protein_coding	1	1
ENSG00000166947	EPB42	protein_coding	1	1
ENSG00000167034	NKX3-1	protein_coding	1	1
ENSG00000167046	NA	lncRNA	1	1
ENSG00000167080	B4GALNT2	protein_coding	1	1
ENSG00000167105	TMEM92	protein_coding	1	1
ENSG00000167117	ANKRD40CL	protein_coding	1	1
ENSG00000167136	ENDOG	protein_coding	1	1
ENSG00000167139	TBC1D21	protein_coding	1	1
ENSG00000167157	PRRX2	protein_coding	1	1
ENSG00000167183	PRR15L	protein_coding	1	1
ENSG00000167195	GOLGA6C	protein_coding	1	1
ENSG00000167332	OR51E2	protein_coding	1	1
ENSG00000167378	IRGQ	protein_coding	1	1
ENSG00000167419	LPO	protein_coding	1	1
ENSG00000167513	CDT1	protein_coding	1	1
ENSG00000167531	LALBA	protein_coding	1	1
ENSG00000167580	AQP2	protein_coding	1	1
ENSG00000167617	CDC42EP5	protein_coding	1	1
ENSG00000167625	ZNF526	protein_coding	1	1
ENSG00000167676	PLIN4	protein_coding	1	1
ENSG00000167751	KLK2	protein_coding	1	1
ENSG00000167759	KLK13	protein_coding	1	1
ENSG00000167768	KRT1	protein_coding	1	1
ENSG00000167769	ACER1	protein_coding	1	1
ENSG00000167771	RCOR2	protein_coding	1	1
ENSG00000167774	NA	protein_coding	1	1
ENSG00000167780	SOAT2	protein_coding	1	1
ENSG00000167798	C3P1	transcribed_unprocessed_pseudogene	1	1
ENSG00000167800	TBX10	protein_coding	1	1
ENSG00000167850	CD300C	protein_coding	1	1
ENSG00000167910	CYP7A1	protein_coding	1	1
ENSG00000167914	GSDMA	protein_coding	1	1
ENSG00000167916	KRT24	protein_coding	1	1
ENSG00000167941	SOST	protein_coding	1	1
ENSG00000167981	ZNF597	protein_coding	1	1
ENSG00000167984	NLRC3	protein_coding	1	1
ENSG00000168040	FADD	protein_coding	1	1
ENSG00000168126	OR2W6P	unprocessed_pseudogene	1	1
ENSG00000168135	KCNJ4	protein_coding	1	1
ENSG00000168140	VASN	protein_coding	1	1
ENSG00000168143	FAM83B	protein_coding	1	1
ENSG00000168158	OR2C1	protein_coding	1	1
ENSG00000168229	PTGDR	protein_coding	1	1
ENSG00000168246	UBTD2	protein_coding	1	1
ENSG00000168263	KCNV2	protein_coding	1	1
ENSG00000168282	MGAT2	protein_coding	1	1
ENSG00000168286	THAP11	protein_coding	1	1
ENSG00000168298	H1-4	protein_coding	1	1
ENSG00000168303	MPLKIP	protein_coding	1	1
ENSG00000168348	INSM2	protein_coding	1	1
ENSG00000168412	MTNR1A	protein_coding	1	1
ENSG00000168427	KLHL30	protein_coding	1	1
ENSG00000168454	TXNDC2	protein_coding	1	1
ENSG00000168497	CAVIN2	protein_coding	1	1
ENSG00000168505	GBX2	protein_coding	1	1
ENSG00000168582	CRYGA	protein_coding	1	1
ENSG00000168631	MUCL3	protein_coding	1	1
ENSG00000168634	WFDC13	protein_coding	1	1
ENSG00000168658	VWA3B	protein_coding	1	1
ENSG00000168671	UGT3A2	protein_coding	1	1
ENSG00000168702	LRP1B	protein_coding	1	1
ENSG00000168703	WFDC12	protein_coding	1	1
ENSG00000168746	LINC01620	lncRNA	1	1
ENSG00000168792	ABHD15	protein_coding	1	1
ENSG00000168795	ZBTB5	protein_coding	1	1
ENSG00000168830	HTR1E	protein_coding	1	1
ENSG00000168852	TPTE2P5	transcribed_unprocessed_pseudogene	1	1
ENSG00000168903	BTNL3	protein_coding	1	1
ENSG00000168913	ENHO	protein_coding	1	1
ENSG00000168928	CTRB2	protein_coding	1	1
ENSG00000168955	TM4SF20	protein_coding	1	1
ENSG00000169006	NTSR2	protein_coding	1	1
ENSG00000169019	COMMD8	protein_coding	1	1
ENSG00000169021	UQCRFS1	protein_coding	1	1
ENSG00000169059	VCX3A	protein_coding	1	1
ENSG00000169067	ACTBL2	protein_coding	1	1
ENSG00000169075	BRD7P3	processed_pseudogene	1	1
ENSG00000169105	CHST14	protein_coding	1	1
ENSG00000169203	NPIPB12	protein_coding	1	1
ENSG00000169213	RAB3B	protein_coding	1	1
ENSG00000169224	GCSAML	protein_coding	1	1
ENSG00000169245	CXCL10	protein_coding	1	1
ENSG00000169248	CXCL11	protein_coding	1	1
ENSG00000169252	ADRB2	protein_coding	1	1
ENSG00000169253	RPL36P14	processed_pseudogene	1	1
ENSG00000169258	GPRIN1	protein_coding	1	1
ENSG00000169271	HSPB3	protein_coding	1	1
ENSG00000169306	IL1RAPL1	protein_coding	1	1
ENSG00000169313	P2RY12	protein_coding	1	1
ENSG00000169330	MINAR1	protein_coding	1	1
ENSG00000169340	PDILT	protein_coding	1	1
ENSG00000169385	RNASE2	protein_coding	1	1
ENSG00000169397	RNASE3	protein_coding	1	1
ENSG00000169402	RSPH10B2	protein_coding	1	1
ENSG00000169413	RNASE6	protein_coding	1	1
ENSG00000169469	SPRR1B	protein_coding	1	1
ENSG00000169474	SPRR1A	protein_coding	1	1
ENSG00000169495	HTRA4	protein_coding	1	1
ENSG00000169508	GPR183	protein_coding	1	1
ENSG00000169509	CRCT1	protein_coding	1	1
ENSG00000169548	ZNF280A	protein_coding	1	1
ENSG00000169564	PCBP1	protein_coding	1	1
ENSG00000169607	CKAP2L	protein_coding	1	1
ENSG00000169612	RAMAC	protein_coding	1	1
ENSG00000169618	PROKR1	protein_coding	1	1
ENSG00000169676	DRD5	protein_coding	1	1
ENSG00000169688	MT1B	protein_coding	1	1
ENSG00000169704	GP9	protein_coding	1	1
ENSG00000169777	TAS2R1	protein_coding	1	1
ENSG00000169826	CSGALNACT2	protein_coding	1	1
ENSG00000169836	TACR3	protein_coding	1	1
ENSG00000169860	P2RY1	protein_coding	1	1
ENSG00000169891	REPS2	protein_coding	1	1
ENSG00000169894	MUC3A	protein_coding	1	1
ENSG00000169903	TM4SF4	protein_coding	1	1
ENSG00000169906	S100G	protein_coding	1	1
ENSG00000169914	OTUD3	protein_coding	1	1
ENSG00000169962	TAS1R3	protein_coding	1	1
ENSG00000169976	SF3B5	protein_coding	1	1
ENSG00000169989	TIGD4	protein_coding	1	1
ENSG00000169994	MYO7B	protein_coding	1	1
ENSG00000170027	YWHAG	protein_coding	1	1
ENSG00000170089	NA	transcribed_unprocessed_pseudogene	1	1
ENSG00000170092	SPDYE5	protein_coding	1	1
ENSG00000170122	FOXD4	protein_coding	1	1
ENSG00000170145	SIK2	protein_coding	1	1
ENSG00000170166	HOXD4	protein_coding	1	1
ENSG00000170191	NANP	protein_coding	1	1
ENSG00000170209	ANKK1	protein_coding	1	1
ENSG00000170276	HSPB2	protein_coding	1	1
ENSG00000170298	LGALS9B	protein_coding	1	1
ENSG00000170340	B3GNT2	protein_coding	1	1
ENSG00000170367	CST5	protein_coding	1	1
ENSG00000170369	CST2	protein_coding	1	1
ENSG00000170385	SLC30A1	protein_coding	1	1
ENSG00000170396	ZNF804A	protein_coding	1	1
ENSG00000170423	KRT78	protein_coding	1	1
ENSG00000170426	SDR9C7	protein_coding	1	1
ENSG00000170439	METTL7B	protein_coding	1	1
ENSG00000170442	KRT86	protein_coding	1	1
ENSG00000170454	KRT75	protein_coding	1	1
ENSG00000170468	RIOX1	protein_coding	1	1
ENSG00000170477	KRT4	protein_coding	1	1
ENSG00000170498	KISS1	protein_coding	1	1
ENSG00000170523	KRT83	protein_coding	1	1
ENSG00000170542	SERPINB9	protein_coding	1	1
ENSG00000170549	IRX1	protein_coding	1	1
ENSG00000170577	SIX2	protein_coding	1	1
ENSG00000170604	IRF2BP1	protein_coding	1	1
ENSG00000170613	GARIN3	protein_coding	1	1
ENSG00000170681	CAVIN4	protein_coding	1	1
ENSG00000170684	ZNF296	protein_coding	1	1
ENSG00000170689	HOXB9	protein_coding	1	1
ENSG00000170743	SYT9	protein_coding	1	1
ENSG00000170759	KIF5B	protein_coding	1	1
ENSG00000170775	GPR37	protein_coding	1	1
ENSG00000170790	OR10A2	protein_coding	1	1
ENSG00000170820	FSHR	protein_coding	1	1
ENSG00000170835	CEL	protein_coding	1	1
ENSG00000170837	GPR27	protein_coding	1	1
ENSG00000170848	PSG6	protein_coding	1	1
ENSG00000170860	LSM3	protein_coding	1	1
ENSG00000170881	RNF139	protein_coding	1	1
ENSG00000170915	PAQR8	protein_coding	1	1
ENSG00000170927	PKHD1	protein_coding	1	1
ENSG00000170935	NCBP2L	protein_coding	1	1
ENSG00000170961	HAS2	protein_coding	1	1
ENSG00000170967	DDI1	protein_coding	1	1
ENSG00000171056	SOX7	protein_coding	1	1
ENSG00000171115	GIMAP8	protein_coding	1	1
ENSG00000171116	HSFX1	protein_coding	1	1
ENSG00000171119	NRTN	protein_coding	1	1
ENSG00000171126	KCNG3	protein_coding	1	1
ENSG00000171133	OR2K2	protein_coding	1	1
ENSG00000171136	RLN3	protein_coding	1	1
ENSG00000171180	OR2M4	protein_coding	1	1
ENSG00000171199	OPRPN	protein_coding	1	1
ENSG00000171217	CLDN20	protein_coding	1	1
ENSG00000171219	CDC42BPG	protein_coding	1	1
ENSG00000171223	JUNB	protein_coding	1	1
ENSG00000171243	SOSTDC1	protein_coding	1	1
ENSG00000171303	KCNK3	protein_coding	1	1
ENSG00000171357	LURAP1	protein_coding	1	1
ENSG00000171360	KRT38	protein_coding	1	1
ENSG00000171368	TPPP	protein_coding	1	1
ENSG00000171388	APLN	protein_coding	1	1
ENSG00000171433	GLOD5	protein_coding	1	1
ENSG00000171435	KSR2	protein_coding	1	1
ENSG00000171446	KRT27	protein_coding	1	1
ENSG00000171450	CDK5R2	protein_coding	1	1
ENSG00000171451	DSEL	protein_coding	1	1
ENSG00000171489	SPACA5	protein_coding	1	1
ENSG00000171496	OR1L8	protein_coding	1	1
ENSG00000171501	OR1N2	protein_coding	1	1
ENSG00000171517	LPAR3	protein_coding	1	1
ENSG00000171551	ECEL1	protein_coding	1	1
ENSG00000171596	NMUR1	protein_coding	1	1
ENSG00000171611	PTCRA	protein_coding	1	1
ENSG00000171612	SLC25A33	protein_coding	1	1
ENSG00000171621	SPSB1	protein_coding	1	1
ENSG00000171657	GPR82	protein_coding	1	1
ENSG00000171658	NMRAL2P	transcribed_unprocessed_pseudogene	1	1
ENSG00000171711	DEFB4A	protein_coding	1	1
ENSG00000171722	SPATA46	protein_coding	1	1
ENSG00000171724	VAT1L	protein_coding	1	1
ENSG00000171773	NXNL1	protein_coding	1	1
ENSG00000171786	NHLH1	protein_coding	1	1
ENSG00000171812	COL8A2	protein_coding	1	1
ENSG00000171815	PCDHB1	protein_coding	1	1
ENSG00000171823	FBXL14	protein_coding	1	1
ENSG00000171847	FAM90A1	protein_coding	1	1
ENSG00000171855	IFNB1	protein_coding	1	1
ENSG00000171864	PRND	protein_coding	1	1
ENSG00000171872	KLF17	protein_coding	1	1
ENSG00000171873	ADRA1D	protein_coding	1	1
ENSG00000171943	SRGAP2C	protein_coding	1	1
ENSG00000171951	SCG2	protein_coding	1	1
ENSG00000171954	CYP4F22	protein_coding	1	1
ENSG00000171970	ZNF57	protein_coding	1	1
ENSG00000171989	LDHAL6B	protein_coding	1	1
ENSG00000172000	ZNF556	protein_coding	1	1
ENSG00000172014	ANKRD20A4P	transcribed_unprocessed_pseudogene	1	1
ENSG00000172023	REG1B	protein_coding	1	1
ENSG00000172086	KRCC1	protein_coding	1	1
ENSG00000172146	OR1A1	protein_coding	1	1
ENSG00000172156	CCL11	protein_coding	1	1
ENSG00000172197	MBOAT1	protein_coding	1	1
ENSG00000172201	ID4	protein_coding	1	1
ENSG00000172216	CEBPB	protein_coding	1	1
ENSG00000172289	OR10V1	protein_coding	1	1
ENSG00000172315	TP53RK	protein_coding	1	1
ENSG00000172318	B3GALT1	protein_coding	1	1
ENSG00000172361	CFAP53	protein_coding	1	1
ENSG00000172365	OR5B2	protein_coding	1	1
ENSG00000172380	GNG12	protein_coding	1	1
ENSG00000172399	MYOZ2	protein_coding	1	1
ENSG00000172404	DNAJB7	protein_coding	1	1
ENSG00000172410	INSL5	protein_coding	1	1
ENSG00000172425	TTC36	protein_coding	1	1
ENSG00000172460	PRSS30P	transcribed_unitary_pseudogene	1	1
ENSG00000172461	FUT9	protein_coding	1	1
ENSG00000172478	MAB21L4	protein_coding	1	1
ENSG00000172519	OR10H5	protein_coding	1	1
ENSG00000172538	FAM170B	protein_coding	1	1
ENSG00000172572	PDE3A	protein_coding	1	1
ENSG00000172680	MOS	protein_coding	1	1
ENSG00000172733	PURG	protein_coding	1	1
ENSG00000172746	RPL12P13	unprocessed_pseudogene	1	1
ENSG00000172789	HOXC5	protein_coding	1	1
ENSG00000172799	ZBTB8OSP2	processed_pseudogene	1	1
ENSG00000172818	OVOL1	protein_coding	1	1
ENSG00000172867	KRT2	protein_coding	1	1
ENSG00000172969	FRG2C	protein_coding	1	1
ENSG00000172971	UNC93B3	unprocessed_pseudogene	1	1
ENSG00000172974	VDAC2P5	processed_pseudogene	1	1
ENSG00000172985	SH3RF3	protein_coding	1	1
ENSG00000172986	GXYLT2	protein_coding	1	1
ENSG00000172987	HPSE2	protein_coding	1	1
ENSG00000173013	CCDC96	protein_coding	1	1
ENSG00000173040	EVC2	protein_coding	1	1
ENSG00000173080	RXFP4	protein_coding	1	1
ENSG00000173110	HSPA6	protein_coding	1	1
ENSG00000173124	ACSM6	protein_coding	1	1
ENSG00000173141	MRPL57	protein_coding	1	1
ENSG00000173208	ABCD2	protein_coding	1	1
ENSG00000173218	VANGL1	protein_coding	1	1
ENSG00000173231	TERF1P1	processed_pseudogene	1	1
ENSG00000173239	LIPM	protein_coding	1	1
ENSG00000173250	GPR151	protein_coding	1	1
ENSG00000173262	SLC2A14	protein_coding	1	1
ENSG00000173269	MMRN2	protein_coding	1	1
ENSG00000173302	GPR148	protein_coding	1	1
ENSG00000173366	NA	protein_coding	1	1
ENSG00000173389	IQCF1	protein_coding	1	1
ENSG00000173401	GLIPR1L1	protein_coding	1	1
ENSG00000173404	INSM1	protein_coding	1	1
ENSG00000173456	RNF26	protein_coding	1	1
ENSG00000173530	TNFRSF10D	protein_coding	1	1
ENSG00000173545	ZNF622	protein_coding	1	1
ENSG00000173546	CSPG4	protein_coding	1	1
ENSG00000173548	SNX33	protein_coding	1	1
ENSG00000173578	XCR1	protein_coding	1	1
ENSG00000173627	APOBEC4	protein_coding	1	1
ENSG00000173662	TAS1R1	protein_coding	1	1
ENSG00000173678	SPDYE2B	protein_coding	1	1
ENSG00000173702	MUC13	protein_coding	1	1
ENSG00000173825	TIGD3	protein_coding	1	1
ENSG00000173862	NA	lncRNA	1	1
ENSG00000173867	NA	protein_coding	1	1
ENSG00000173908	KRT28	protein_coding	1	1
ENSG00000173930	SLCO4C1	protein_coding	1	1
ENSG00000174028	FAM3C2P	processed_pseudogene	1	1
ENSG00000174145	NWD2	protein_coding	1	1
ENSG00000174156	GSTA3	protein_coding	1	1
ENSG00000174225	ARL13A	protein_coding	1	1
ENSG00000174236	REP15	protein_coding	1	1
ENSG00000174325	DIRC1	lncRNA	1	1
ENSG00000174358	SLC6A19	protein_coding	1	1
ENSG00000174384	PMS2P6	unprocessed_pseudogene	1	1
ENSG00000174417	TRHR	protein_coding	1	1
ENSG00000174429	ABRA	protein_coding	1	1
ENSG00000174460	ZCCHC12	protein_coding	1	1
ENSG00000174529	TMEM81	protein_coding	1	1
ENSG00000174562	KLK15	protein_coding	1	1
ENSG00000174572	RPL10P2	processed_pseudogene	1	1
ENSG00000174576	NPAS4	protein_coding	1	1
ENSG00000174599	TRAM1L1	protein_coding	1	1
ENSG00000174677	VN1R6P	unitary_pseudogene	1	1
ENSG00000174678	FAM47DP	processed_pseudogene	1	1
ENSG00000174697	LEP	protein_coding	1	1
ENSG00000174715	PPIAP72	processed_pseudogene	1	1
ENSG00000174721	FGFBP3	protein_coding	1	1
ENSG00000174749	FAM241A	protein_coding	1	1
ENSG00000174804	FZD4	protein_coding	1	1
ENSG00000174807	CD248	protein_coding	1	1
ENSG00000174808	BTC	protein_coding	1	1
ENSG00000174912	METTL15P1	processed_pseudogene	1	1
ENSG00000174948	GPR149	protein_coding	1	1
ENSG00000174951	FUT1	protein_coding	1	1
ENSG00000174977	PAIP1P2	processed_pseudogene	1	1
ENSG00000174992	ZG16	protein_coding	1	1
ENSG00000175018	TEX36	protein_coding	1	1
ENSG00000175040	CHST2	protein_coding	1	1
ENSG00000175073	VCPIP1	protein_coding	1	1
ENSG00000175077	RTP1	protein_coding	1	1
ENSG00000175093	SPSB4	protein_coding	1	1
ENSG00000175104	TRAF6	protein_coding	1	1
ENSG00000175121	WFDC5	protein_coding	1	1
ENSG00000175130	MARCKSL1	protein_coding	1	1
ENSG00000175175	PPM1E	protein_coding	1	1
ENSG00000175189	INHBC	protein_coding	1	1
ENSG00000175213	ZNF408	protein_coding	1	1
ENSG00000175264	CHST1	protein_coding	1	1
ENSG00000175283	DOLK	protein_coding	1	1
ENSG00000175311	ANKS4B	protein_coding	1	1
[truncated: 111,655 more rows]

## Sheet: Table S3-Unique counts per type
unique_counts_threshold	gene_type	at_least_10_isoforms	at_least_25_isoforms	at_least_60_isoforms
1	all	3121	304	10
1	protein-coding	2751	231	1
1	medically relevant	1085	144	2
5	all	1188	48	3
5	protein-coding	1036	26	0
5	medically relevant	449	16	0
10	all	608	17	2
10	protein-coding	524	5	0
10	medically relevant	231	3	0
20	all	270	9	1
20	protein-coding	227	3	0
20	medically relevant	101	1	0

## Sheet: Table S4-N iso by tissue
Tissue	≥ 5 isoforms	≥ 6 isoforms	≥ 10 isoforms	≥ 30 isoforms	(protein coding gene) ≥ 5 isoforms	(protein coding gene) ≥ 10 isoforms
Brain - Cerebellar Hemisphere	489	244	25	1	123	3
Brain - Frontal Cortex (BA9)	268	117	8	1	97	1
Brain - Putamen (basal ganglia)	191	87	6	1	69	1
Cells - Cultured fibroblasts	252	113	11	0	116	5
Heart - Atrial Appendage	177	86	5	0	80	2
Heart - Left Ventricle	128	61	4	0	62	2
Liver	105	46	3	0	47	1
Lung	249	111	13	1	94	6
Muscle - Skeletal	160	81	6	0	79	3

## Sheet: Table S5- >5 iso in >= 1 tissue
gene_id	gene_biotype	gene_name	Brain - Frontal Cortex (BA9)	Brain - Cerebellar Hemisphere	Brain - Putamen (basal ganglia)	Lung	Heart - Left Ventricle	Muscle - Skeletal	Heart - Atrial Appendage	Cells - Cultured fibroblasts	Liver	min_n_tx	max_n_tx
ENSG00000003393	protein_coding	ALS2	1	7	2	2	2	1	2	2	1	1	7
ENSG00000004455	protein_coding	AK2	3	5	3	4	3	3	5	6	5	3	6
ENSG00000004534	protein_coding	RBM6	3	8	2	3	1	3	3	4	2	1	8
ENSG00000005448	protein_coding	WDR54	2	7	4	1	1	0	1	2	1	0	7
ENSG00000005483	protein_coding	KMT2E	5	6	4	3	1	1	1	3	0	0	6
ENSG00000006015	protein_coding	REX1BD	6	6	4	5	4	4	4	6	4	4	6
ENSG00000007372	protein_coding	PAX6	3	16	2	0	0	0	0	0	0	0	16
ENSG00000007392	protein_coding	LUC7L	5	7	5	6	1	4	3	4	2	1	7
ENSG00000008441	protein_coding	NFIX	2	7	1	1	0	2	1	3	0	0	7
ENSG00000008517	protein_coding	IL32	1	1	1	14	4	7	9	3	14	1	14
ENSG00000008988	protein_coding	RPS20	6	7	6	4	3	3	4	5	2	2	7
ENSG00000010626	protein_coding	LRRC23	3	6	2	3	1	2	3	3	0	0	6
ENSG00000011243	protein_coding	AKAP8L	1	7	2	2	1	1	1	1	1	1	7
ENSG00000011465	protein_coding	DCN	2	2	2	7	3	2	7	9	2	2	9
ENSG00000015479	protein_coding	MATR3	5	7	3	2	3	3	3	4	2	2	7
ENSG00000021645	protein_coding	NRXN3	2	6	2	0	0	0	0	0	0	0	6
ENSG00000022267	protein_coding	FHL1	2	2	1	2	8	8	8	4	1	1	8
ENSG00000023191	protein_coding	RNH1	5	8	5	8	7	6	7	7	5	5	8
ENSG00000033627	protein_coding	ATP6V0A1	4	6	4	3	0	4	2	4	1	0	6
ENSG00000041357	protein_coding	PSMA4	3	4	3	6	3	5	4	6	4	3	6
ENSG00000047849	protein_coding	MAP4	6	5	3	3	4	4	4	3	1	1	6
ENSG00000050426	protein_coding	LETMD1	5	6	4	4	1	3	2	3	1	1	6
ENSG00000055950	protein_coding	MRPL43	7	7	6	6	6	5	5	6	4	4	7
ENSG00000055955	protein_coding	ITIH4	1	1	1	1	0	1	0	0	6	0	6
ENSG00000058404	protein_coding	CAMK2B	7	12	8	0	1	1	2	0	1	0	12
ENSG00000064787	protein_coding	BCAS1	6	4	7	0	0	0	0	0	0	0	7
ENSG00000067066	protein_coding	SP100	1	0	1	4	2	1	4	6	4	0	6
ENSG00000067560	protein_coding	RHOA	6	5	4	5	3	4	5	5	2	2	6
ENSG00000067715	protein_coding	SYT1	7	5	4	0	0	0	0	0	0	0	7
ENSG00000068745	protein_coding	IP6K2	3	8	3	6	2	3	4	5	3	2	8
ENSG00000070831	protein_coding	CDC42	5	6	2	3	3	3	3	3	2	2	6
ENSG00000071054	protein_coding	MAP4K4	2	1	2	2	1	3	1	6	1	1	6
ENSG00000075413	protein_coding	MARK3	3	11	3	6	3	2	3	3	2	2	11
ENSG00000075624	protein_coding	ACTB	3	2	3	4	3	3	5	6	2	2	6
ENSG00000075914	protein_coding	EXOSC7	4	6	5	5	4	6	4	5	4	4	6
ENSG00000077380	protein_coding	DYNC1I2	6	7	6	3	3	3	3	3	2	2	7
ENSG00000078304	protein_coding	PPP2R5C	6	6	4	4	4	4	4	6	3	3	6
ENSG00000081189	protein_coding	MEF2C	4	1	0	1	0	7	1	0	0	0	7
ENSG00000083099	protein_coding	LYRM2	3	2	3	3	2	2	2	6	2	2	6
ENSG00000085063	protein_coding	CD59	4	4	4	5	7	4	5	7	3	3	7
ENSG00000087274	protein_coding	ADD1	4	6	1	2	1	3	2	2	1	1	6
ENSG00000087460	protein_coding	GNAS	7	8	4	1	2	1	4	2	0	0	8
ENSG00000087884	protein_coding	AAMDC	3	2	3	3	4	6	3	3	2	2	6
ENSG00000088986	protein_coding	DYNLL1	6	6	6	4	4	2	4	6	3	2	6
ENSG00000089063	protein_coding	TMEM230	4	6	4	4	3	5	4	4	4	3	6
ENSG00000089157	protein_coding	RPLP0	4	5	4	8	5	7	6	6	6	4	8
ENSG00000090060	protein_coding	PAPOLA	5	6	4	3	2	2	2	4	3	2	6
ENSG00000090581	protein_coding	GNPTG	4	9	4	2	1	2	3	1	1	1	9
ENSG00000092199	protein_coding	HNRNPC	4	7	5	6	4	4	4	6	6	4	7
ENSG00000092529	protein_coding	CAPN3	4	4	6	2	0	4	0	0	0	0	6
ENSG00000092841	protein_coding	MYL6	5	6	6	7	6	4	7	6	5	4	7
ENSG00000093167	protein_coding	LRRFIP2	3	4	3	5	3	3	5	6	5	3	6
ENSG00000095794	protein_coding	CREM	9	3	7	5	7	4	7	4	1	1	9
ENSG00000099622	protein_coding	CIRBP	3	10	4	4	2	5	3	3	3	2	10
ENSG00000099797	protein_coding	TECR	5	6	5	2	3	4	3	3	2	2	6
ENSG00000100099	protein_coding	HPS4	2	6	2	1	1	2	1	1	1	1	6
ENSG00000100142	protein_coding	POLR2F	7	6	7	3	2	2	3	3	3	2	7
ENSG00000100320	protein_coding	RBFOX2	6	10	1	4	2	1	3	6	1	1	10
ENSG00000100412	protein_coding	ACO2	5	7	5	5	4	3	4	2	3	2	7
ENSG00000100416	protein_coding	TRMU	6	7	1	1	2	1	2	2	1	1	7
ENSG00000100445	protein_coding	SDR39U1	4	6	5	5	3	5	7	4	3	3	7
ENSG00000100804	protein_coding	PSMB5	5	5	4	5	4	6	4	5	4	4	6
ENSG00000102003	protein_coding	SYP	3	6	4	1	0	0	0	0	0	0	6
ENSG00000102103	protein_coding	PQBP1	6	9	7	8	4	3	3	6	4	3	9
ENSG00000103024	protein_coding	NME3	3	6	2	3	2	2	3	3	2	2	6
ENSG00000103034	protein_coding	NDRG4	4	6	4	1	3	0	3	0	0	0	6
ENSG00000103121	protein_coding	CMC2	13	13	13	9	7	5	7	5	7	5	13
ENSG00000103145	protein_coding	HCFC1R1	5	6	6	5	4	6	5	4	1	1	6
ENSG00000103811	protein_coding	CTSH	3	1	0	8	2	1	1	0	3	0	8
ENSG00000104408	protein_coding	EIF3E	3	6	2	4	2	4	3	6	2	2	6
ENSG00000104529	protein_coding	EEF1D	4	5	4	7	5	5	6	6	2	2	7
ENSG00000104763	protein_coding	ASAH1	2	2	1	5	7	1	5	2	1	1	7
ENSG00000104852	protein_coding	SNRNP70	5	7	6	5	3	5	6	4	4	3	7
ENSG00000104870	protein_coding	FCGRT	3	3	3	4	4	4	4	3	6	3	6
ENSG00000104960	protein_coding	PTOV1	4	7	3	5	1	4	2	1	0	0	7
ENSG00000105053	protein_coding	VRK3	2	6	3	4	2	3	3	3	3	2	6
ENSG00000105223	protein_coding	PLD3	5	4	4	4	2	2	4	6	0	0	6
ENSG00000105258	protein_coding	POLR2I	6	5	4	5	4	5	4	5	4	4	6
ENSG00000105518	protein_coding	TMEM205	8	8	9	7	6	7	7	5	5	5	9
ENSG00000105819	protein_coding	PMPCB	4	6	2	3	4	4	4	3	3	2	6
ENSG00000106603	protein_coding	COA1	3	4	5	6	2	2	4	4	3	2	6
ENSG00000107521	protein_coding	HPS1	3	5	2	6	3	1	4	9	2	1	9
ENSG00000107902	protein_coding	LHPP	6	6	6	2	2	2	2	2	2	2	6
ENSG00000108107	protein_coding	RPL28	7	7	6	7	5	6	7	7	4	4	7
ENSG00000108231	protein_coding	LGI1	3	6	5	0	0	0	0	0	0	0	6
ENSG00000108387	protein_coding	SEPTIN4	5	7	7	0	1	0	1	0	0	0	7
ENSG00000108559	protein_coding	NUP88	3	6	3	2	2	2	2	3	3	2	6
ENSG00000108641	protein_coding	B9D1	5	2	6	3	2	2	2	2	2	2	6
ENSG00000108848	protein_coding	LUC7L3	5	6	6	5	3	5	3	3	3	3	6
ENSG00000108946	protein_coding	PRKAR1A	4	4	2	4	6	4	6	3	3	2	6
ENSG00000109180	protein_coding	OCIAD1	7	7	6	4	5	4	5	4	3	3	7
ENSG00000109332	protein_coding	UBE2D3	4	5	4	6	3	4	6	8	6	3	8
ENSG00000109390	protein_coding	NDUFC1	5	6	5	5	5	5	6	6	4	4	6
ENSG00000109846	protein_coding	CRYAB	7	10	6	2	10	4	10	2	0	0	10
ENSG00000109861	protein_coding	CTSC	1	1	1	6	2	2	1	4	2	1	6
ENSG00000110200	protein_coding	ANAPC15	6	4	4	3	3	3	3	5	3	3	6
ENSG00000110717	protein_coding	NDUFS8	5	6	5	4	3	4	4	2	2	2	6
ENSG00000110801	protein_coding	PSMD9	3	6	2	0	1	1	2	2	1	0	6
ENSG00000111652	protein_coding	COPS7A	5	6	5	5	3	5	4	5	4	3	6
ENSG00000111907	protein_coding	TPD52L1	7	3	7	3	4	5	3	0	4	0	7
ENSG00000112514	protein_coding	CUTA	6	6	6	3	3	4	3	6	4	3	6
ENSG00000113312	protein_coding	TTC1	4	6	4	1	2	2	2	1	1	1	6
ENSG00000114098	protein_coding	ARMC8	4	6	2	2	2	2	3	3	1	1	6
ENSG00000114388	protein_coding	NPRL2	1	6	1	1	1	1	1	1	1	1	6
ENSG00000114956	protein_coding	DGUOK	6	6	6	6	5	6	6	6	5	5	6
ENSG00000115053	protein_coding	NCL	4	4	3	4	2	3	4	6	3	2	6
ENSG00000115204	protein_coding	MPV17	4	7	4	3	4	2	3	3	1	1	7
ENSG00000115268	protein_coding	RPS15	4	7	5	5	4	4	4	7	4	4	7
ENSG00000115641	protein_coding	FHL2	5	1	1	4	7	5	6	5	0	0	7
ENSG00000116251	protein_coding	RPL22	2	6	1	1	1	1	1	2	1	1	6
ENSG00000116754	protein_coding	SRSF11	7	8	8	6	3	5	4	5	4	3	8
ENSG00000117335	protein_coding	CD46	1	4	2	6	2	2	3	5	4	1	6
ENSG00000118194	protein_coding	TNNT2	5	0	0	1	16	0	16	0	0	0	16
ENSG00000118418	protein_coding	HMGN3	3	6	4	4	6	6	6	3	3	3	6
ENSG00000118518	protein_coding	RNF146	3	5	1	3	1	5	3	6	1	1	6
ENSG00000119185	protein_coding	ITGB1BP1	6	6	6	6	4	4	6	6	2	2	6
ENSG00000119688	protein_coding	ABCD4	1	6	2	2	1	1	1	2	1	1	6
ENSG00000121067	protein_coding	SPOP	2	6	2	3	2	3	3	3	2	2	6
ENSG00000121310	protein_coding	ECHDC2	2	6	5	4	3	4	6	0	8	0	8
ENSG00000122566	protein_coding	HNRNPA2B1	6	16	4	10	7	10	8	10	3	3	16
ENSG00000122705	protein_coding	CLTA	5	6	5	2	2	2	2	2	1	1	6
ENSG00000122786	protein_coding	CALD1	3	3	4	5	4	3	4	7	3	3	7
ENSG00000123349	protein_coding	PFDN5	8	8	7	9	4	6	7	7	3	3	9
ENSG00000123562	protein_coding	MORF4L2	7	8	5	7	5	7	7	9	4	4	9
ENSG00000124570	protein_coding	SERPINB6	5	7	4	6	4	5	5	5	2	2	7
ENSG00000125462	lncRNA	MIR9-1HG	32	35	36	0	0	0	0	0	0	0	36
ENSG00000125826	protein_coding	RBCK1	2	6	1	4	2	2	2	4	4	1	6
ENSG00000125952	protein_coding	MAX	5	7	4	4	3	6	3	4	2	2	7
ENSG00000126088	protein_coding	UROD	6	6	4	3	3	4	2	3	3	2	6
ENSG00000126214	protein_coding	KLC1	7	7	8	5	7	7	6	4	2	2	8
ENSG00000126217	protein_coding	MCF2L	1	6	1	0	0	0	0	0	0	0	6
ENSG00000128656	protein_coding	CHN1	6	2	2	1	0	0	0	2	0	0	6
ENSG00000128739	protein_coding	SNRPN	5	7	5	2	5	2	3	3	2	2	7
ENSG00000128789	protein_coding	PSMG2	3	6	4	4	1	1	1	3	1	1	6
ENSG00000129103	protein_coding	SUMF2	3	4	2	3	1	2	1	6	2	1	6
ENSG00000129159	protein_coding	KCNC1	2	6	2	0	0	0	0	0	0	0	6
ENSG00000129197	protein_coding	RPAIN	8	11	9	7	7	8	8	7	5	5	11
ENSG00000130208	protein_coding	APOC1	3	3	4	7	0	0	0	0	8	0	8
ENSG00000130429	protein_coding	ARPC1B	1	2	1	5	2	1	3	6	3	1	6
ENSG00000130724	protein_coding	CHMP2A	5	6	3	3	3	3	3	5	2	2	6
ENSG00000130731	protein_coding	METTL26	8	8	9	9	8	9	9	9	6	6	9
ENSG00000130755	protein_coding	GMFG	3	2	3	7	2	1	3	1	1	1	7
ENSG00000130779	protein_coding	CLIP1	1	7	2	2	1	4	1	1	1	1	7
ENSG00000131051	protein_coding	RBM39	5	10	4	7	5	6	6	9	6	4	10
ENSG00000131143	protein_coding	COX4I1	6	7	6	4	6	4	5	4	4	4	7
ENSG00000131771	protein_coding	PPP1R1B	4	3	8	2	0	0	1	0	0	0	8
ENSG00000131876	protein_coding	SNRPA1	3	6	3	4	2	4	2	3	3	2	6
ENSG00000132424	protein_coding	PNISR	4	8	5	3	3	3	3	3	2	2	8
ENSG00000132639	protein_coding	SNAP25	7	11	3	0	0	0	0	0	0	0	11
ENSG00000132716	protein_coding	DCAF8	4	5	2	3	4	6	4	3	3	2	6
ENSG00000133226	protein_coding	SRRM1	2	7	2	2	1	2	2	2	0	0	7
ENSG00000134419	protein_coding	RPS15A	4	6	5	7	5	5	5	7	4	4	7
ENSG00000134769	protein_coding	DTNA	3	3	3	0	4	6	5	0	0	0	6
ENSG00000134779	protein_coding	TPGS2	7	4	5	4	3	2	4	3	2	2	7
ENSG00000135047	protein_coding	CTSL	3	4	4	9	3	4	4	10	3	3	10
ENSG00000135250	protein_coding	SRPK2	7	5	6	3	4	2	3	4	3	2	7
ENSG00000135541	protein_coding	AHI1	6	9	4	3	1	1	1	2	0	0	9
ENSG00000135930	protein_coding	EIF4E2	3	4	3	5	3	6	3	4	4	3	6
ENSG00000136682	protein_coding	ZNG1B	3	6	3	3	3	3	3	3	4	3	6
ENSG00000136717	protein_coding	BIN1	6	4	4	3	1	5	2	3	1	1	6
ENSG00000136854	protein_coding	STXBP1	5	6	1	2	1	0	2	2	0	0	6
ENSG00000137106	protein_coding	GRHPR	6	4	6	4	3	4	3	4	6	3	6
ENSG00000138326	protein_coding	RPS24	6	6	5	6	4	7	7	6	5	4	7
ENSG00000138398	protein_coding	PPIG	5	6	4	2	1	2	1	1	1	1	6
ENSG00000138757	protein_coding	G3BP2	1	6	0	2	1	2	1	4	1	0	6
ENSG00000140264	protein_coding	SERF2	8	8	6	7	7	7	7	8	5	5	8
ENSG00000140365	protein_coding	COMMD4	4	6	3	4	2	3	3	3	3	2	6
ENSG00000140374	protein_coding	ETFA	2	5	4	4	5	7	4	3	7	2	7
ENSG00000140416	protein_coding	TPM1	6	6	9	7	16	8	19	11	2	2	19
ENSG00000140612	protein_coding	SEC11A	5	6	5	7	5	6	5	5	3	3	7
ENSG00000141002	protein_coding	TCF25	2	6	3	5	3	3	5	4	3	2	6
ENSG00000141349	protein_coding	G6PC3	4	5	3	4	3	3	4	6	2	2	6
ENSG00000141504	protein_coding	SAT2	5	5	6	4	3	3	3	3	4	3	6
ENSG00000141552	protein_coding	ANAPC11	10	10	9	10	7	7	7	10	8	7	10
ENSG00000141562	protein_coding	NARF	2	6	3	4	1	4	3	1	2	1	6
ENSG00000141837	protein_coding	CACNA1A	2	11	3	0	0	0	0	0	0	0	11
ENSG00000141905	protein_coding	NFIC	1	5	3	5	4	6	5	5	4	1	6
ENSG00000142192	protein_coding	APP	6	4	5	4	2	2	4	4	2	2	6
ENSG00000142541	protein_coding	RPL13A	2	4	2	7	1	3	1	2	1	1	7
ENSG00000143549	protein_coding	TPM3	7	7	6	7	6	7	8	6	2	2	8
ENSG00000143569	protein_coding	UBAP2L	4	5	2	4	1	2	2	6	1	1	6
ENSG00000143575	protein_coding	HAX1	4	8	4	5	6	3	4	3	3	3	8
ENSG00000143612	protein_coding	C1orf43	6	6	5	5	5	5	5	5	5	5	6
ENSG00000143774	protein_coding	GUK1	7	6	5	7	5	5	5	7	4	4	7
ENSG00000143933	protein_coding	CALM2	5	7	5	3	2	2	3	3	3	2	7
ENSG00000144029	protein_coding	MRPS5	4	8	2	4	3	5	4	4	4	2	8
ENSG00000144040	protein_coding	SFXN5	6	4	4	1	0	1	0	1	3	0	6
ENSG00000144381	protein_coding	HSPD1	3	7	2	5	3	4	4	5	4	2	7
ENSG00000145216	protein_coding	FIP1L1	3	4	2	3	0	2	2	8	0	0	8
ENSG00000145335	protein_coding	SNCA	8	8	4	2	1	0	1	0	0	0	8
ENSG00000145730	protein_coding	PAM	3	0	1	3	4	3	6	5	0	0	6
ENSG00000147099	protein_coding	HDAC8	2	6	1	4	2	3	1	3	2	1	6
ENSG00000147403	protein_coding	RPL10	4	7	6	7	6	6	6	7	6	4	7
ENSG00000147996	protein_coding	ZNG1E	2	6	2	4	2	2	3	4	5	2	6
ENSG00000148180	protein_coding	GSN	4	2	4	3	6	4	7	2	3	2	7
ENSG00000148655	protein_coding	LRMDA	1	1	1	2	2	1	6	0	0	0	6
ENSG00000148660	protein_coding	CAMK2G	8	8	2	3	1	6	0	4	0	0	8
ENSG00000149131	protein_coding	SERPING1	3	2	2	6	2	1	3	2	11	1	11
ENSG00000149273	protein_coding	RPS3	5	5	5	6	5	5	6	7	3	3	7
ENSG00000149925	protein_coding	ALDOA	4	4	3	2	4	6	4	5	2	2	6
ENSG00000153113	protein_coding	CAST	1	2	0	4	5	7	6	7	2	0	7
ENSG00000154153	protein_coding	RETREG1	2	2	1	1	2	6	4	0	1	0	6
ENSG00000154553	protein_coding	PDLIM3	1	2	2	2	5	6	5	0	0	0	6
ENSG00000154556	protein_coding	SORBS2	2	1	2	2	6	1	5	0	1	0	6
ENSG00000154582	protein_coding	ELOC	6	7	6	8	6	6	6	9	6	6	9
ENSG00000154723	protein_coding	ATP5PF	6	6	6	6	6	6	6	6	6	6	6
ENSG00000156482	protein_coding	RPL30	5	9	7	8	8	6	6	9	8	5	9
ENSG00000156508	protein_coding	EEF1A1	5	7	4	7	2	2	5	8	3	2	8
ENSG00000159884	protein_coding	CCDC107	4	6	3	5	5	4	6	5	2	2	6
ENSG00000160014	protein_coding	CALM3	7	4	3	2	2	2	2	2	1	1	7
ENSG00000160310	protein_coding	PRMT2	6	5	4	7	4	2	5	5	3	2	7
ENSG00000160752	protein_coding	FDPS	6	7	5	8	4	5	5	6	8	4	8
ENSG00000161010	protein_coding	MRNIP	4	6	1	2	2	2	2	2	1	1	6
ENSG00000161016	protein_coding	RPL8	3	3	2	4	3	3	3	6	3	2	6
ENSG00000161249	protein_coding	DMKN	3	0	7	15	1	0	1	1	0	0	15
ENSG00000162191	protein_coding	UBXN1	5	6	4	5	2	5	5	3	4	2	6
ENSG00000162374	protein_coding	ELAVL4	6	3	0	0	0	0	0	0	0	0	6
ENSG00000162910	protein_coding	MRPL55	7	7	6	5	6	7	6	5	5	5	7
ENSG00000162961	protein_coding	DPY30	5	6	5	5	5	5	5	5	4	4	6
ENSG00000163110	protein_coding	PDLIM5	1	0	1	2	8	7	8	2	1	0	8
ENSG00000163463	protein_coding	KRTCAP2	5	4	4	6	3	4	3	5	3	3	6
ENSG00000163660	protein_coding	CCNL1	2	7	3	5	1	4	3	8	4	1	8
ENSG00000163703	protein_coding	CRELD1	4	12	4	4	3	3	3	3	5	3	12
ENSG00000164733	protein_coding	CTSB	5	3	3	16	7	1	7	19	7	1	19
ENSG00000164828	protein_coding	SUN1	1	7	1	1	1	2	2	1	1	1	7
ENSG00000164919	protein_coding	COX6C	6	6	5	5	5	4	5	3	4	3	6
ENSG00000165119	protein_coding	HNRNPK	7	9	6	10	5	7	9	9	5	5	10
ENSG00000165795	protein_coding	NDRG2	11	11	10	5	6	8	7	0	5	0	11
ENSG00000165949	protein_coding	IFI27	5	6	5	5	5	5	5	4	5	4	6
ENSG00000166012	protein_coding	TAF1D	7	3	5	4	3	4	4	5	2	2	7
ENSG00000166091	protein_coding	CMTM5	4	6	5	0	2	0	3	0	0	0	6
ENSG00000166278	protein_coding	C2	1	1	1	5	0	0	1	0	6	0	6
ENSG00000166295	protein_coding	ANAPC16	5	6	5	5	5	5	5	5	5	5	6
ENSG00000166313	protein_coding	APBB1	3	7	1	1	2	2	2	1	0	0	7
ENSG00000166352	protein_coding	IFTAP	9	8	7	5	5	9	6	5	3	3	9
ENSG00000166441	protein_coding	RPL27A	2	4	2	6	3	2	3	6	3	2	6
ENSG00000166598	protein_coding	HSP90B1	2	1	1	4	2	1	2	7	5	1	7
ENSG00000166710	protein_coding	B2M	4	3	4	7	3	3	5	5	4	3	7
ENSG00000166946	protein_coding	CCNDBP1	6	6	4	2	1	1	1	1	2	1	6
ENSG00000167283	protein_coding	ATP5MG	5	7	3	3	5	4	5	2	4	2	7
ENSG00000167460	protein_coding	TPM4	3	8	3	4	2	3	4	3	1	1	8
ENSG00000167468	protein_coding	GPX4	5	6	5	3	3	4	4	4	4	3	6
ENSG00000167552	protein_coding	TUBA1A	3	6	5	2	2	1	2	2	1	1	6
ENSG00000167733	protein_coding	HSD11B1L	6	3	4	1	1	1	1	1	0	0	6
ENSG00000167766	protein_coding	ZNF83	1	7	2	1	1	0	1	3	0	0	7
ENSG00000167792	protein_coding	NDUFV1	3	6	3	1	2	3	2	1	1	1	6
ENSG00000167965	protein_coding	MLST8	6	4	3	4	2	4	3	4	2	2	6
ENSG00000167978	protein_coding	SRRM2	4	6	4	4	5	4	4	4	4	4	6
ENSG00000167996	protein_coding	FTH1	6	7	6	6	5	6	6	7	5	5	7
ENSG00000168000	protein_coding	BSCL2	8	7	4	3	2	3	3	3	3	2	8
ENSG00000168280	protein_coding	KIF5C	3	8	1	0	0	0	0	0	0	0	8
ENSG00000168385	protein_coding	SEPTIN2	4	4	4	6	4	4	5	6	5	4	6
ENSG00000168958	protein_coding	MFF	5	9	5	10	7	6	9	8	4	4	10
ENSG00000169045	protein_coding	HNRNPH1	3	8	2	6	3	3	4	6	3	2	8
ENSG00000169062	protein_coding	UPF3A	5	7	8	5	2	3	4	5	2	2	8
ENSG00000169567	protein_coding	HINT1	4	8	3	5	2	5	2	4	4	2	8
ENSG00000169689	protein_coding	CENPX	5	7	6	7	4	4	5	6	7	4	7
ENSG00000169714	protein_coding	CNBP	3	5	4	5	4	6	5	3	4	3	6
ENSG00000169738	protein_coding	DCXR	6	9	5	5	5	4	5	5	4	4	9
ENSG00000169813	protein_coding	HNRNPF	3	5	4	6	4	4	5	6	4	3	6
ENSG00000170445	protein_coding	HARS1	7	8	5	4	1	4	2	2	2	1	8
ENSG00000170634	protein_coding	ACYP2	4	6	4	2	5	6	4	3	2	2	6
ENSG00000170791	protein_coding	CHCHD7	5	5	5	5	5	5	5	5	6	5	6
ENSG00000170889	protein_coding	RPS9	6	7	5	7	6	6	6	7	6	5	7
ENSG00000171476	protein_coding	HOPX	6	4	3	5	2	1	2	0	0	0	6
ENSG00000171735	protein_coding	CAMTA1	7	7	6	5	5	4	6	4	4	4	7
ENSG00000172995	protein_coding	ARPP21	6	4	9	0	0	2	0	0	0	0	9
ENSG00000173933	protein_coding	RBM4	5	6	5	6	5	6	6	7	4	4	7
ENSG00000174748	protein_coding	RPL15	6	8	7	8	6	8	6	9	5	5	9
ENSG00000175061	lncRNA	SNHG29	6	11	6	13	6	5	8	18	8	5	18
ENSG00000175110	protein_coding	MRPS22	4	6	5	2	1	2	2	2	2	1	6
ENSG00000175182	protein_coding	FAM131A	4	7	2	1	2	0	0	0	0	0	7
ENSG00000175482	protein_coding	POLD4	4	3	3	5	4	3	6	4	5	3	6
ENSG00000176261	protein_coding	ZBTB8OS	8	8	8	7	6	6	6	7	5	5	8
ENSG00000177410	lncRNA	ZFAS1	7	8	6	7	5	7	5	8	5	5	8
ENSG00000178053	protein_coding	MLF1	4	2	5	2	7	6	8	2	0	0	8
ENSG00000178104	protein_coding	PDE4DIP	2	4	1	1	7	6	5	4	1	1	7
ENSG00000178922	protein_coding	HYI	4	4	4	6	3	3	3	4	6	3	6
ENSG00000178980	protein_coding	SELENOW	6	6	5	5	6	5	5	4	3	3	6
ENSG00000178982	protein_coding	EIF3K	4	6	4	4	5	5	5	4	3	3	6
ENSG00000179889	protein_coding	PDXDC1	3	6	2	4	1	2	3	2	2	1	6
ENSG00000180228	protein_coding	PRKRA	3	6	2	3	3	2	4	3	1	1	6
ENSG00000182196	protein_coding	ARL6IP4	8	8	8	7	7	7	7	10	7	7	10
ENSG00000182628	protein_coding	SKA2	5	7	3	4	5	2	5	6	3	2	7
ENSG00000182718	protein_coding	ANXA2	1	1	2	14	5	5	6	20	3	1	20
ENSG00000183696	protein_coding	UPP1	1	2	2	6	2	1	2	3	2	1	6
ENSG00000184009	protein_coding	ACTG1	5	4	4	8	6	5	6	9	2	2	9
ENSG00000185088	protein_coding	RPS27L	2	3	2	4	2	4	2	6	3	2	6
ENSG00000185437	protein_coding	SH3BGR	5	2	6	1	3	2	4	2	0	0	6
ENSG00000186166	protein_coding	CENATAC	5	6	5	4	1	3	2	2	1	1	6
ENSG00000186439	protein_coding	TRDN	1	0	0	0	6	5	5	0	0	0	6
ENSG00000186487	protein_coding	MYT1L	2	6	1	0	0	0	0	0	0	0	6
ENSG00000186577	protein_coding	SMIM29	6	5	6	6	4	4	5	6	3	3	6
ENSG00000186594	lncRNA	MIR22HG	3	0	0	5	2	3	3	8	2	0	8
ENSG00000186868	protein_coding	MAPT	4	6	2	0	0	2	0	0	0	0	6
ENSG00000186960	lncRNA	LINC01551	5	0	7	0	0	0	0	0	0	0	7
ENSG00000187109	protein_coding	NAP1L1	9	10	9	8	9	10	9	9	5	5	10
ENSG00000196091	protein_coding	MYBPC1	2	1	1	0	0	11	1	0	0	0	11
ENSG00000196262	protein_coding	PPIA	5	7	5	7	3	3	4	5	4	3	7
ENSG00000196295	lncRNA	GARS1-DT	4	8	3	5	1	2	1	3	1	1	8
ENSG00000196531	protein_coding	NACA	7	10	7	10	7	7	7	8	7	7	10
ENSG00000196628	protein_coding	TCF4	5	10	3	4	4	2	4	5	0	0	10
ENSG00000197111	protein_coding	PCBP2	8	9	5	11	7	9	9	7	7	5	11
ENSG00000197694	protein_coding	SPTAN1	5	7	4	3	2	0	3	5	1	0	7
ENSG00000197912	protein_coding	SPG7	4	7	3	4	2	2	3	3	2	2	7
ENSG00000197971	protein_coding	MBP	5	4	6	0	0	2	0	0	0	0	6
ENSG00000197989	lncRNA	SNHG12	6	8	3	7	1	2	3	3	2	1	8
ENSG00000198089	protein_coding	SFI1	2	9	1	1	0	0	0	0	0	0	9
ENSG00000198363	protein_coding	ASPH	6	4	7	6	7	6	10	6	4	4	10
ENSG00000198467	protein_coding	TPM2	2	3	2	3	6	6	6	5	1	1	6
ENSG00000203875	lncRNA	SNHG5	5	8	6	7	6	8	6	8	4	4	8
ENSG00000204387	lncRNA	SNHG32	7	5	6	5	3	5	4	6	4	3	7
ENSG00000204482	protein_coding	LST1	2	2	4	8	3	0	3	0	3	0	8
ENSG00000204628	protein_coding	RACK1	2	5	3	5	3	3	3	7	2	2	7
ENSG00000204677	lncRNA	FAM153CP	3	7	1	0	0	0	0	0	0	0	7
ENSG00000204842	protein_coding	ATXN2	3	6	3	2	0	0	0	0	0	0	6
ENSG00000204843	protein_coding	DCTN1	4	6	2	1	2	1	1	1	1	1	6
ENSG00000205352	protein_coding	PRR13	3	3	2	6	2	2	3	6	3	2	6
ENSG00000205937	protein_coding	RNPS1	5	6	3	4	2	4	3	3	3	2	6
ENSG00000206503	protein_coding	HLA-A	2	3	1	7	3	3	2	4	1	1	7
ENSG00000206573	lncRNA	THUMPD3-AS1	8	8	5	5	3	7	3	4	2	2	8
ENSG00000213614	protein_coding	HEXA	2	6	1	4	1	1	1	2	1	1	6
ENSG00000214046	protein_coding	SMIM7	8	9	9	11	7	10	9	9	7	7	11
ENSG00000214087	protein_coding	ARL16	5	7	4	4	2	2	3	3	3	2	7
ENSG00000214548	lncRNA	MEG3	12	16	10	1	2	3	4	8	0	0	16
ENSG00000214941	protein_coding	ZSWIM7	8	6	7	7	3	6	3	5	4	3	8
ENSG00000215386	lncRNA	MIR99AHG	5	6	5	1	4	2	4	0	1	0	6
ENSG00000221983	protein_coding	UBA52	3	3	4	4	4	3	4	6	2	2	6
ENSG00000223482	lncRNA	NUTM2A-AS1	5	6	5	7	5	5	8	8	2	2	8
ENSG00000224078	lncRNA	SNHG14	8	11	9	4	5	5	5	2	1	1	11
ENSG00000225470	lncRNA	JPX	7	8	6	4	3	2	3	4	3	2	8
ENSG00000229117	protein_coding	RPL41	5	6	5	6	5	6	5	5	5	5	6
ENSG00000230084	lncRNA	ZBTB47-AS1	4	3	6	0	3	2	3	0	0	0	6
ENSG00000230910	lncRNA	ADGRB3-DT	5	6	2	0	0	0	0	0	0	0	6
ENSG00000231312	lncRNA	MAP4K3-DT	3	8	2	2	1	2	2	2	1	1	8
ENSG00000232677	lncRNA	LINC00665	5	8	5	0	1	1	1	2	0	0	8
ENSG00000233639	lncRNA	PANTR1	7	3	6	0	0	0	0	1	0	0	7
ENSG00000234456	lncRNA	MAGI2-AS3	6	9	4	3	3	2	7	7	0	0	9
ENSG00000234608	lncRNA	MAPKAPK5-AS1	5	7	5	5	3	5	6	5	3	3	7
ENSG00000234741	lncRNA	GAS5	15	25	12	32	4	9	9	28	4	4	32
ENSG00000235954	lncRNA	TTC28-AS1	2	6	2	1	1	3	2	0	1	0	6
ENSG00000237187	lncRNA	NR2F1-AS1	6	5	0	0	0	0	0	2	0	0	6
ENSG00000237765	protein_coding	FAM200B	9	7	7	4	5	4	5	7	5	4	9
ENSG00000239779	protein_coding	WBP1	6	5	6	3	2	2	2	3	3	2	6
ENSG00000239900	protein_coding	ADSL	5	8	2	6	4	9	3	6	3	2	9
ENSG00000240344	protein_coding	PPIL3	3	6	5	6	2	2	5	5	2	2	6
ENSG00000241370	protein_coding	RPP21	5	6	5	5	4	4	4	5	4	4	6
ENSG00000242574	protein_coding	HLA-DMB	2	2	4	6	3	2	5	0	2	0	6
ENSG00000243649	protein_coding	CFB	1	1	1	1	1	1	1	1	6	1	6
ENSG00000243678	protein_coding	NME2	6	6	6	6	5	4	6	5	3	3	6
ENSG00000244274	protein_coding	DBNDD2	6	7	6	3	6	4	7	1	1	1	7
ENSG00000244754	protein_coding	N4BP2L2	4	6	4	7	3	5	4	6	3	3	7
ENSG00000245526	lncRNA	LINC00461	8	5	3	0	0	0	0	0	0	0	8
ENSG00000245910	lncRNA	SNHG6	6	5	4	5	4	4	5	4	3	3	6
ENSG00000245937	lncRNA	SLC12A2-DT	5	5	6	5	4	1	4	6	0	0	6
ENSG00000247828	lncRNA	TMEM161B-DT	10	18	12	2	7	6	9	3	0	0	18
ENSG00000249087	lncRNA	ZNF436-AS1	6	5	6	0	0	0	0	1	0	0	6
ENSG00000251562	lncRNA	MALAT1	5	6	5	5	5	5	5	4	1	1	6
ENSG00000253230	lncRNA	MIR124-1HG	2	7	2	0	0	0	0	0	0	0	7
ENSG00000255717	lncRNA	SNHG1	1	8	1	3	1	2	1	2	1	1	8
ENSG00000261824	lncRNA	LINC00662	6	7	5	1	2	1	1	2	0	0	7
ENSG00000265681	protein_coding	RPL17	7	7	7	8	7	7	7	8	7	7	8
ENSG00000266028	protein_coding	SRGAP2	2	6	2	1	1	0	1	1	0	0	6
ENSG00000266964	protein_coding	FXYD1	7	7	6	4	6	6	6	0	4	0	7
ENSG00000269893	lncRNA	SNHG8	5	8	5	9	5	5	7	10	7	5	10
ENSG00000270647	protein_coding	TAF15	3	6	3	4	2	3	3	4	3	2	6
ENSG00000272168	lncRNA	CASC15	7	1	4	0	0	0	0	0	0	0	7
ENSG00000273841	protein_coding	TAF9	5	6	4	3	2	2	2	5	2	2	6
ENSG00000289731	lncRNA	FAM153B	3	6	2	0	0	0	0	0	0	0	6
ENSG00000291093	lncRNA	SVIL-AS1	6	4	5	5	1	2	3	5	1	1	6
ENSG00000291140	lncRNA	AMZ2P1	12	13	9	3	3	2	5	5	0	0	13
ENSG00000009724	protein_coding	MASP2	0	1	0	0	0	0	0	0	7	0	7
ENSG00000026508	protein_coding	CD44	0	1	0	6	1	1	1	4	1	0	6
ENSG00000105835	protein_coding	NAMPT	0	1	0	6	0	0	1	3	3	0	6
ENSG00000111642	protein_coding	CHD4	0	1	0	1	0	0	0	6	0	0	6
ENSG00000112769	protein_coding	LAMA4	0	1	0	3	1	0	2	6	0	0	6
ENSG00000117984	protein_coding	CTSD	0	1	0	7	3	3	2	4	3	0	7
ENSG00000119535	protein_coding	CSF3R	0	1	1	7	1	0	1	0	1	0	7
ENSG00000160593	protein_coding	JAML	0	2	0	6	0	0	1	0	1	0	6
ENSG00000173641	protein_coding	HSPB7	0	1	0	0	6	4	4	1	0	0	6
ENSG00000174963	protein_coding	ZIC4	0	7	0	0	0	0	0	1	0	0	7
ENSG00000176728	lncRNA	TTTY14	0	6	1	0	1	3	1	1	0	0	6
ENSG00000189056	protein_coding	RELN	0	6	0	0	0	0	0	0	0	0	6
ENSG00000197249	protein_coding	SERPINA1	0	1	1	6	0	0	1	0	5	0	6
ENSG00000214063	protein_coding	TSPAN4	0	6	1	5	3	2	3	6	2	0	6
ENSG00000000971	protein_coding	CFH	0	0	1	2	1	1	3	2	8	0	8
ENSG00000177426	protein_coding	TGIF1	0	0	1	4	1	2	1	6	1	0	6
ENSG00000204261	lncRNA	PSMB8-AS1	0	0	1	6	1	1	2	1	1	0	6
ENSG00000225383	lncRNA	SFTA1P	0	0	1	8	0	0	1	0	0	0	8
ENSG00000115414	protein_coding	FN1	0	0	0	8	5	0	9	13	4	0	13
ENSG00000134339	protein_coding	SAA2	0	0	0	2	0	2	1	1	6	0	6
ENSG00000150093	protein_coding	ITGB1	0	0	0	1	1	1	1	8	0	0	8
ENSG00000163131	protein_coding	CTSS	0	0	0	6	0	1	2	0	2	0	6
ENSG00000163359	protein_coding	COL6A3	0	0	0	3	2	2	3	7	0	0	7
ENSG00000168484	protein_coding	SFTPC	0	0	0	7	0	0	0	0	0	0	7
ENSG00000185499	protein_coding	MUC1	0	0	0	7	0	0	0	0	0	0	7
ENSG00000196549	protein_coding	MME	0	0	0	1	0	1	0	7	0	0	7
ENSG00000257017	protein_coding	HP	0	0	0	1	0	0	1	0	10	0	10
ENSG00000079393	protein_coding	DUSP13	0	0	0	0	4	8	6	0	0	0	8
ENSG00000105048	protein_coding	TNNT1	0	0	0	0	1	10	1	0	0	0	10
ENSG00000130595	protein_coding	TNNT3	0	0	0	0	2	13	2	0	0	0	13
ENSG00000155657	protein_coding	TTN	0	0	0	0	3	6	2	0	0	0	6
ENSG00000174407	lncRNA	MIR1-1HG	0	0	0	0	1	6	0	0	0	0	6
ENSG00000198125	protein_coding	MB	0	0	0	0	6	6	5	0	0	0	6
ENSG00000198336	protein_coding	MYL4	0	0	0	0	4	0	7	0	0	0	7
ENSG00000234520	lncRNA	HRAT17	0	0	0	0	16	0	15	0	0	0	16
ENSG00000235535	lncRNA	TRDN-AS1	0	0	0	0	9	0	3	0	0	0	9
ENSG00000237125	lncRNA	HAND2-AS1	0	0	0	0	6	0	6	1	1	0	6
ENSG00000183091	protein_coding	NEB	0	0	0	0	0	6	0	0	0	0	6
ENSG00000066813	protein_coding	ACSM2B	0	0	0	0	0	0	0	0	6	0	6
ENSG00000080910	protein_coding	CFHR2	0	0	0	0	0	0	0	0	7	0	7
ENSG00000104760	protein_coding	FGL1	0	0	0	0	0	0	0	0	6	0	6
ENSG00000132693	protein_coding	CRP	0	0	0	0	0	0	0	0	6	0	6
ENSG00000158874	protein_coding	APOA2	0	0	0	0	0	0	0	0	7	0	7
ENSG00000163631	protein_coding	ALB	0	0	0	0	0	0	0	0	8	0	8
ENSG00000235200	lncRNA	LINC01702	0	0	0	0	0	0	0	0	6	0	6
ENSG00000291164	lncRNA	C3P1	0	0	0	0	0	0	0	0	8	0	8

## Sheet: Table S6-IsoformSwitchAnalysis
iso_ref	gene_ref	gene_name	isoform_id	condition_1	condition_2	estimates	se	df	t	pval	regular_FDR	empirical_pval	empirical_FDR	padj
isoComp_00000001	geneComp_00000001	ALB	ENST00000295897	Brain_Cerebellar_Hemisphere	Brain_Frontal_Cortex_BA9	0.0129928	39.1161	25.0005	0.00033216	0.999738	0.999738	NA	NA	0.999738
isoComp_00000405	geneComp_00000015	ALB	ENST00000295897	Brain_Cerebellar_Hemisphere	Brain_Putamen_basal_ganglia	0.565162	40.0214	25.0005	0.0141215	0.988845	1	NA	NA	1
isoComp_00000809	geneComp_00000029	ALB	ENST00000295897	Brain_Cerebellar_Hemisphere	Cells_Cultured_fibroblasts	-0.79493	83.619	25.0005	-0.00950658	0.99249	0.992502	NA	NA	0.992502
isoComp_00001213	geneComp_00000043	ALB	ENST00000295897	Brain_Cerebellar_Hemisphere	Heart_Atrial_Appendage	-0.79493	55.8243	25.0005	-0.0142399	0.988752	0.989312	NA	NA	0.989312
isoComp_00001617	geneComp_00000057	ALB	ENST00000295897	Brain_Cerebellar_Hemisphere	Heart_Left_Ventricle	NA	NA	25.0005	NA	NA	NA	NA	NA	NA
isoComp_00002021	geneComp_00000071	ALB	ENST00000295897	Brain_Cerebellar_Hemisphere	Liver	0.413966	29.5385	25.0005	0.0140144	0.98893	0.992786	NA	NA	0.992786
isoComp_00002425	geneComp_00000085	ALB	ENST00000295897	Brain_Cerebellar_Hemisphere	Lung	-0.79493	55.8243	25.0005	-0.0142399	0.988752	0.988769	NA	NA	0.988769
isoComp_00002829	geneComp_00000099	ALB	ENST00000295897	Brain_Cerebellar_Hemisphere	Muscle_Skeletal	-0.79493	104.737	25.0005	-0.00758976	0.994005	0.998398	NA	NA	0.998398
isoComp_00003233	geneComp_00000113	ALB	ENST00000295897	Brain_Frontal_Cortex_BA9	Brain_Putamen_basal_ganglia	0.552169	37.2403	25.0005	0.0148272	0.988288	0.988288	NA	NA	0.988288
isoComp_00003637	geneComp_00000127	ALB	ENST00000295897	Brain_Frontal_Cortex_BA9	Cells_Cultured_fibroblasts	-0.807923	82.3241	25.0005	-0.00981393	0.992248	0.99226	NA	NA	0.99226
isoComp_00004041	geneComp_00000141	ALB	ENST00000295897	Brain_Frontal_Cortex_BA9	Heart_Atrial_Appendage	-0.807923	53.8653	25.0005	-0.0149989	0.988152	0.988171	NA	NA	0.988171
isoComp_00004445	geneComp_00000155	ALB	ENST00000295897	Brain_Frontal_Cortex_BA9	Heart_Left_Ventricle	NA	NA	25.0005	NA	NA	NA	NA	NA	NA
isoComp_00004849	geneComp_00000169	ALB	ENST00000295897	Brain_Frontal_Cortex_BA9	Liver	0.400973	25.6447	25.0005	0.0156357	0.987649	0.999001	NA	NA	0.999001
isoComp_00005253	geneComp_00000183	ALB	ENST00000295897	Brain_Frontal_Cortex_BA9	Lung	-0.807923	53.8653	25.0005	-0.0149989	0.988152	0.988171	NA	NA	0.988171
isoComp_00005657	geneComp_00000197	ALB	ENST00000295897	Brain_Frontal_Cortex_BA9	Muscle_Skeletal	-0.807923	103.706	25.0005	-0.00779048	0.993846	0.993856	NA	NA	0.993856
isoComp_00006061	geneComp_00000211	ALB	ENST00000295897	Brain_Putamen_basal_ganglia	Cells_Cultured_fibroblasts	-1.36009	82.7581	25.0005	-0.0164346	0.987018	0.987018	NA	NA	0.987018
isoComp_00006465	geneComp_00000225	ALB	ENST00000295897	Brain_Putamen_basal_ganglia	Heart_Atrial_Appendage	-1.36009	54.5263	25.0005	-0.0249438	0.980298	0.980298	NA	NA	0.980298
isoComp_00006869	geneComp_00000239	ALB	ENST00000295897	Brain_Putamen_basal_ganglia	Heart_Left_Ventricle	NA	NA	25.0005	NA	NA	NA	NA	NA	NA
isoComp_00007273	geneComp_00000253	ALB	ENST00000295897	Brain_Putamen_basal_ganglia	Liver	-0.151196	27.0054	25.0005	-0.00559873	0.995577	0.995577	NA	NA	0.995577
isoComp_00007677	geneComp_00000267	ALB	ENST00000295897	Brain_Putamen_basal_ganglia	Lung	-1.36009	54.5263	25.0005	-0.0249438	0.980298	0.980298	NA	NA	0.980298
isoComp_00008081	geneComp_00000281	ALB	ENST00000295897	Brain_Putamen_basal_ganglia	Muscle_Skeletal	-1.36009	104.051	25.0005	-0.0130714	0.989675	0.998398	NA	NA	0.998398
isoComp_00008485	geneComp_00000295	ALB	ENST00000295897	Cells_Cultured_fibroblasts	Heart_Atrial_Appendage	0	91.4523	25.0005	0	1	1	NA	NA	1
isoComp_00008889	geneComp_00000309	ALB	ENST00000295897	Cells_Cultured_fibroblasts	Heart_Left_Ventricle	NA	NA	25.0005	NA	NA	NA	NA	NA	NA
isoComp_00009293	geneComp_00000323	ALB	ENST00000295897	Cells_Cultured_fibroblasts	Liver	1.2089	78.2286	25.0005	0.0154534	0.987793	0.991676	NA	NA	0.991676
isoComp_00009697	geneComp_00000337	ALB	ENST00000295897	Cells_Cultured_fibroblasts	Lung	0	91.4523	25.0005	0	1	1	NA	NA	1
isoComp_00010101	geneComp_00000351	ALB	ENST00000295897	Cells_Cultured_fibroblasts	Muscle_Skeletal	0	127.346	25.0005	0	1	1	NA	NA	1
isoComp_00010505	geneComp_00000365	ALB	ENST00000295897	Heart_Atrial_Appendage	Heart_Left_Ventricle	NA	NA	25.0005	NA	NA	NA	NA	NA	NA
isoComp_00010909	geneComp_00000379	ALB	ENST00000295897	Heart_Atrial_Appendage	Liver	1.2089	47.3701	25.0005	0.0255202	0.979843	0.995219	NA	NA	0.995219
isoComp_00011313	geneComp_00000393	ALB	ENST00000295897	Heart_Atrial_Appendage	Lung	0	66.9907	25.0005	0	1	1	NA	NA	1
isoComp_00011717	geneComp_00000407	ALB	ENST00000295897	Heart_Atrial_Appendage	Muscle_Skeletal	0	111.091	25.0005	0	1	1	NA	NA	1
isoComp_00012121	geneComp_00000421	ALB	ENST00000295897	Heart_Left_Ventricle	Liver	NA	NA	25.0005	NA	NA	NA	NA	NA	NA
isoComp_00012525	geneComp_00000435	ALB	ENST00000295897	Heart_Left_Ventricle	Lung	NA	NA	25.0005	NA	NA	NA	NA	NA	NA
isoComp_00012929	geneComp_00000449	ALB	ENST00000295897	Heart_Left_Ventricle	Muscle_Skeletal	NA	NA	25.0005	NA	NA	NA	NA	NA	NA
isoComp_00013333	geneComp_00000463	ALB	ENST00000295897	Liver	Lung	-1.2089	47.3701	25.0005	-0.0255202	0.979843	0.989603	NA	NA	0.989603
isoComp_00013737	geneComp_00000477	ALB	ENST00000295897	Liver	Muscle_Skeletal	-1.2089	100.486	25.0005	-0.0120305	0.990497	0.990497	NA	NA	0.990497
isoComp_00014141	geneComp_00000491	ALB	ENST00000295897	Lung	Muscle_Skeletal	0	111.091	25.0005	0	1	1	NA	NA	1
isoComp_00000003	geneComp_00000001	ALB	ENST00000415165	Brain_Cerebellar_Hemisphere	Brain_Frontal_Cortex_BA9	-0.0129928	39.1782	25.0005	-0.000331634	0.999738	0.999738	NA	NA	0.999738
isoComp_00000407	geneComp_00000015	ALB	ENST00000415165	Brain_Cerebellar_Hemisphere	Brain_Putamen_basal_ganglia	-0.654165	40.5873	25.0005	-0.0161175	0.987269	1	NA	NA	1
isoComp_00000811	geneComp_00000029	ALB	ENST00000415165	Brain_Cerebellar_Hemisphere	Cells_Cultured_fibroblasts	0.79493	83.7516	25.0005	0.00949151	0.992502	0.992502	NA	NA	0.992502
isoComp_00001215	geneComp_00000043	ALB	ENST00000415165	Brain_Cerebellar_Hemisphere	Heart_Atrial_Appendage	0.79493	55.9128	25.0005	0.0142173	0.988769	0.989312	NA	NA	0.989312
isoComp_00001619	geneComp_00000057	ALB	ENST00000415165	Brain_Cerebellar_Hemisphere	Heart_Left_Ventricle	NA	NA	25.0005	NA	NA	NA	NA	NA	NA
isoComp_00002023	geneComp_00000071	ALB	ENST00000415165	Brain_Cerebellar_Hemisphere	Liver	-0.420077	29.5854	25.0005	-0.0141988	0.988784	0.992786	NA	NA	0.992786
isoComp_00002427	geneComp_00000085	ALB	ENST00000415165	Brain_Cerebellar_Hemisphere	Lung	0.79493	55.9128	25.0005	0.0142173	0.988769	0.988769	NA	NA	0.988769
isoComp_00002831	geneComp_00000099	ALB	ENST00000415165	Brain_Cerebellar_Hemisphere	Muscle_Skeletal	0.79493	104.903	25.0005	0.00757773	0.994014	0.998398	NA	NA	0.998398
isoComp_00003235	geneComp_00000113	ALB	ENST00000415165	Brain_Frontal_Cortex_BA9	Brain_Putamen_basal_ganglia	-0.641173	37.8387	25.0005	-0.0169449	0.986615	0.988288	NA	NA	0.988288
isoComp_00003639	geneComp_00000127	ALB	ENST00000415165	Brain_Frontal_Cortex_BA9	Cells_Cultured_fibroblasts	0.807923	82.4547	25.0005	0.00979838	0.99226	0.99226	NA	NA	0.99226
isoComp_00004043	geneComp_00000141	ALB	ENST00000415165	Brain_Frontal_Cortex_BA9	Heart_Atrial_Appendage	0.807923	53.9508	25.0005	0.0149752	0.988171	0.988171	NA	NA	0.988171
isoComp_00004447	geneComp_00000155	ALB	ENST00000415165	Brain_Frontal_Cortex_BA9	Heart_Left_Ventricle	NA	NA	25.0005	NA	NA	NA	NA	NA	NA
isoComp_00004851	geneComp_00000169	ALB	ENST00000415165	Brain_Frontal_Cortex_BA9	Liver	-0.407084	25.6854	25.0005	-0.0158489	0.987481	0.999001	NA	NA	0.999001
isoComp_00005255	geneComp_00000183	ALB	ENST00000415165	Brain_Frontal_Cortex_BA9	Lung	0.807923	53.9508	25.0005	0.0149752	0.988171	0.988171	NA	NA	0.988171
isoComp_00005659	geneComp_00000197	ALB	ENST00000415165	Brain_Frontal_Cortex_BA9	Muscle_Skeletal	0.807923	103.871	25.0005	0.00777814	0.993856	0.993856	NA	NA	0.993856
isoComp_00006063	geneComp_00000211	ALB	ENST00000415165	Brain_Putamen_basal_ganglia	Cells_Cultured_fibroblasts	1.4491	83.1335	25.0005	0.0174309	0.986231	0.987018	NA	NA	0.987018
isoComp_00006467	geneComp_00000225	ALB	ENST00000415165	Brain_Putamen_basal_ganglia	Heart_Atrial_Appendage	1.4491	54.9826	25.0005	0.0263555	0.979183	0.980298	NA	NA	0.980298
isoComp_00006871	geneComp_00000239	ALB	ENST00000415165	Brain_Putamen_basal_ganglia	Heart_Left_Ventricle	NA	NA	25.0005	NA	NA	NA	NA	NA	NA
isoComp_00007275	geneComp_00000253	ALB	ENST00000415165	Brain_Putamen_basal_ganglia	Liver	0.234088	27.7873	25.0005	0.00842429	0.993345	0.995577	NA	NA	0.995577
isoComp_00007679	geneComp_00000267	ALB	ENST00000415165	Brain_Putamen_basal_ganglia	Lung	1.4491	54.9826	25.0005	0.0263555	0.979183	0.980298	NA	NA	0.980298
isoComp_00008083	geneComp_00000281	ALB	ENST00000415165	Brain_Putamen_basal_ganglia	Muscle_Skeletal	1.4491	104.411	25.0005	0.0138788	0.989037	0.998398	NA	NA	0.998398
isoComp_00008487	geneComp_00000295	ALB	ENST00000415165	Cells_Cultured_fibroblasts	Heart_Atrial_Appendage	0	91.5975	25.0005	0	1	1	NA	NA	1
isoComp_00008891	geneComp_00000309	ALB	ENST00000415165	Cells_Cultured_fibroblasts	Heart_Left_Ventricle	NA	NA	25.0005	NA	NA	NA	NA	NA	NA
isoComp_00009295	geneComp_00000323	ALB	ENST00000415165	Cells_Cultured_fibroblasts	Liver	-1.21501	78.3527	25.0005	-0.0155069	0.987751	0.991676	NA	NA	0.991676
isoComp_00009699	geneComp_00000337	ALB	ENST00000415165	Cells_Cultured_fibroblasts	Lung	0	91.5975	25.0005	0	1	1	NA	NA	1
isoComp_00010103	geneComp_00000351	ALB	ENST00000415165	Cells_Cultured_fibroblasts	Muscle_Skeletal	0	127.548	25.0005	0	1	1	NA	NA	1
isoComp_00010507	geneComp_00000365	ALB	ENST00000415165	Heart_Atrial_Appendage	Heart_Left_Ventricle	NA	NA	25.0005	NA	NA	NA	NA	NA	NA
isoComp_00010911	geneComp_00000379	ALB	ENST00000415165	Heart_Atrial_Appendage	Liver	-1.21501	47.4453	25.0005	-0.0256086	0.979773	0.995219	NA	NA	0.995219
isoComp_00011315	geneComp_00000393	ALB	ENST00000415165	Heart_Atrial_Appendage	Lung	0	67.097	25.0005	0	1	1	NA	NA	1
isoComp_00011719	geneComp_00000407	ALB	ENST00000415165	Heart_Atrial_Appendage	Muscle_Skeletal	0	111.268	25.0005	0	1	1	NA	NA	1
isoComp_00012123	geneComp_00000421	ALB	ENST00000415165	Heart_Left_Ventricle	Liver	NA	NA	25.0005	NA	NA	NA	NA	NA	NA
isoComp_00012527	geneComp_00000435	ALB	ENST00000415165	Heart_Left_Ventricle	Lung	NA	NA	25.0005	NA	NA	NA	NA	NA	NA
isoComp_00012931	geneComp_00000449	ALB	ENST00000415165	Heart_Left_Ventricle	Muscle_Skeletal	NA	NA	25.0005	NA	NA	NA	NA	NA	NA
isoComp_00013335	geneComp_00000463	ALB	ENST00000415165	Liver	Lung	1.21501	47.4453	25.0005	0.0256086	0.979773	0.989603	NA	NA	0.989603
isoComp_00013739	geneComp_00000477	ALB	ENST00000415165	Liver	Muscle_Skeletal	1.21501	100.646	25.0005	0.0120721	0.990464	0.990497	NA	NA	0.990497
isoComp_00014143	geneComp_00000491	ALB	ENST00000415165	Lung	Muscle_Skeletal	0	111.268	25.0005	0	1	1	NA	NA	1
isoComp_00000012	geneComp_00000001	ALB	ENST00000509063	Brain_Cerebellar_Hemisphere	Brain_Frontal_Cortex_BA9	-0.318454	1.26439	25.0005	-0.251863	0.803206	0.98867	NA	NA	0.98867
isoComp_00000416	geneComp_00000015	ALB	ENST00000509063	Brain_Cerebellar_Hemisphere	Brain_Putamen_basal_ganglia	-0.133531	1.17617	25.0005	-0.11353	0.910517	1	NA	NA	1
isoComp_00000820	geneComp_00000029	ALB	ENST00000509063	Brain_Cerebellar_Hemisphere	Cells_Cultured_fibroblasts	1.51983	1.90948	25.0005	0.795936	0.433562	0.627117	NA	NA	0.627117
isoComp_00001224	geneComp_00000043	ALB	ENST00000509063	Brain_Cerebellar_Hemisphere	Heart_Atrial_Appendage	1.06784	1.42881	25.0005	0.747364	0.461816	0.658515	NA	NA	0.658515
isoComp_00001628	geneComp_00000057	ALB	ENST00000509063	Brain_Cerebellar_Hemisphere	Heart_Left_Ventricle	NA	NA	25.0005	NA	NA	NA	NA	NA	NA
isoComp_00002032	geneComp_00000071	ALB	ENST00000509063	Brain_Cerebellar_Hemisphere	Liver	-4.74515	0.902908	25.0005	-5.25541	1.92718e-05	0.000339184	NA	NA	0.000339184
isoComp_00002436	geneComp_00000085	ALB	ENST00000509063	Brain_Cerebellar_Hemisphere	Lung	0.693147	1.52144	25.0005	0.455585	0.652621	0.899097	NA	NA	0.899097
isoComp_00002840	geneComp_00000099	ALB	ENST00000509063	Brain_Cerebellar_Hemisphere	Muscle_Skeletal	1.23214	2.44238	25.0005	0.504484	0.618339	0.833821	NA	NA	0.833821
isoComp_00003244	geneComp_00000113	ALB	ENST00000509063	Brain_Frontal_Cortex_BA9	Brain_Putamen_basal_ganglia	0.184922	1.16565	25.0005	0.158644	0.875224	0.988288	NA	NA	0.988288
isoComp_00003648	geneComp_00000127	ALB	ENST00000509063	Brain_Frontal_Cortex_BA9	Cells_Cultured_fibroblasts	1.83828	1.90302	25.0005	0.965982	0.343305	0.579328	NA	NA	0.579328
isoComp_00004052	geneComp_00000141	ALB	ENST00000509063	Brain_Frontal_Cortex_BA9	Heart_Atrial_Appendage	1.38629	1.42016	25.0005	0.976156	0.338339	0.559369	NA	NA	0.559369
isoComp_00004456	geneComp_00000155	ALB	ENST00000509063	Brain_Frontal_Cortex_BA9	Heart_Left_Ventricle	NA	NA	25.0005	NA	NA	NA	NA	NA	NA
isoComp_00004860	geneComp_00000169	ALB	ENST00000509063	Brain_Frontal_Cortex_BA9	Liver	-4.4267	0.889151	25.0005	-4.97857	3.93943e-05	0.000577783	NA	NA	0.000577783
isoComp_00005264	geneComp_00000183	ALB	ENST00000509063	Brain_Frontal_Cortex_BA9	Lung	1.0116	1.51332	25.0005	0.668465	0.509962	0.801719	NA	NA	0.801719
isoComp_00005668	geneComp_00000197	ALB	ENST00000509063	Brain_Frontal_Cortex_BA9	Muscle_Skeletal	1.55059	2.43733	25.0005	0.636187	0.530437	0.845321	NA	NA	0.845321
isoComp_00006072	geneComp_00000211	ALB	ENST00000509063	Brain_Putamen_basal_ganglia	Cells_Cultured_fibroblasts	1.65336	1.84558	25.0005	0.895847	0.37888	0.57072	NA	NA	0.57072
isoComp_00006476	geneComp_00000225	ALB	ENST00000509063	Brain_Putamen_basal_ganglia	Heart_Atrial_Appendage	1.20137	1.34221	25.0005	0.895068	0.379288	0.561638	NA	NA	0.561638
isoComp_00006880	geneComp_00000239	ALB	ENST00000509063	Brain_Putamen_basal_ganglia	Heart_Left_Ventricle	NA	NA	25.0005	NA	NA	NA	NA	NA	NA
isoComp_00007284	geneComp_00000253	ALB	ENST00000509063	Brain_Putamen_basal_ganglia	Liver	-4.61162	0.758475	25.0005	-6.08012	2.3584e-06	3.45899e-05	NA	NA	3.45899e-05
isoComp_00007688	geneComp_00000267	ALB	ENST00000509063	Brain_Putamen_basal_ganglia	Lung	0.826679	1.44043	25.0005	0.573912	0.571155	0.835889	NA	NA	0.835889
isoComp_00008092	geneComp_00000281	ALB	ENST00000509063	Brain_Putamen_basal_ganglia	Muscle_Skeletal	1.36567	2.39275	25.0005	0.570754	0.573261	0.796653	NA	NA	0.796653
isoComp_00008496	geneComp_00000295	ALB	ENST00000509063	Cells_Cultured_fibroblasts	Heart_Atrial_Appendage	-0.451985	2.016	25.0005	-0.224198	0.824425	0.909387	NA	NA	0.909387
isoComp_00008900	geneComp_00000309	ALB	ENST00000509063	Cells_Cultured_fibroblasts	Heart_Left_Ventricle	NA	NA	25.0005	NA	NA	NA	NA	NA	NA
isoComp_00009304	geneComp_00000323	ALB	ENST00000509063	Cells_Cultured_fibroblasts	Liver	-6.26498	1.68464	25.0005	-3.71888	0.00101602	0.0118239	NA	NA	0.0118239
isoComp_00009708	geneComp_00000337	ALB	ENST00000509063	Cells_Cultured_fibroblasts	Lung	-0.826679	2.08268	25.0005	-0.39693	0.694788	0.857134	NA	NA	0.857134
isoComp_00010112	geneComp_00000351	ALB	ENST00000509063	Cells_Cultured_fibroblasts	Muscle_Skeletal	-0.287685	2.8263	25.0005	-0.101788	0.919737	0.98428	NA	NA	0.98428
isoComp_00010516	geneComp_00000365	ALB	ENST00000509063	Heart_Atrial_Appendage	Heart_Left_Ventricle	NA	NA	25.0005	NA	NA	NA	NA	NA	NA
isoComp_00010920	geneComp_00000379	ALB	ENST00000509063	Heart_Atrial_Appendage	Liver	-5.81299	1.11058	25.0005	-5.23418	2.03555e-05	0.000155211	NA	NA	0.000155211
isoComp_00011324	geneComp_00000393	ALB	ENST00000509063	Heart_Atrial_Appendage	Lung	-0.374693	1.65316	25.0005	-0.226653	0.822537	1	NA	NA	1
isoComp_00011728	geneComp_00000407	ALB	ENST00000509063	Heart_Atrial_Appendage	Muscle_Skeletal	0.1643	2.52653	25.0005	0.0650299	0.948667	1	NA	NA	1
isoComp_00012132	geneComp_00000421	ALB	ENST00000509063	Heart_Left_Ventricle	Liver	NA	NA	25.0005	NA	NA	NA	NA	NA	NA
isoComp_00012536	geneComp_00000435	ALB	ENST00000509063	Heart_Left_Ventricle	Lung	NA	NA	25.0005	NA	NA	NA	NA	NA	NA
isoComp_00012940	geneComp_00000449	ALB	ENST00000509063	Heart_Left_Ventricle	Muscle_Skeletal	NA	NA	25.0005	NA	NA	NA	NA	NA	NA
isoComp_00013344	geneComp_00000463	ALB	ENST00000509063	Liver	Lung	5.4383	1.22747	25.0005	4.43049	0.000163064	0.00497345	NA	NA	0.00497345
isoComp_00013748	geneComp_00000477	ALB	ENST00000509063	Liver	Muscle_Skeletal	5.97729	2.27093	25.0005	2.63209	0.0143337	0.0443042	NA	NA	0.0443042
isoComp_00014152	geneComp_00000491	ALB	ENST00000509063	Lung	Muscle_Skeletal	0.538994	2.58005	25.0005	0.208908	0.836213	1	NA	NA	1
isoComp_00000019	geneComp_00000002	ARPP21	ENST00000187397	Brain_Cerebellar_Hemisphere	Brain_Frontal_Cortex_BA9	-0.0409507	0.276202	23.0005	-0.148263	0.883427	0.999738	NA	NA	0.999738
isoComp_00000423	geneComp_00000016	ARPP21	ENST00000187397	Brain_Cerebellar_Hemisphere	Brain_Putamen_basal_ganglia	-2.59537	0.27948	23.0005	-9.28642	3.03155e-09	5.50731e-08	NA	NA	5.50731e-08
isoComp_00000827	geneComp_00000030	ARPP21	ENST00000187397	Brain_Cerebellar_Hemisphere	Cells_Cultured_fibroblasts	NA	NA	23.0005	NA	NA	NA	NA	NA	NA
isoComp_00001231	geneComp_00000044	ARPP21	ENST00000187397	Brain_Cerebellar_Hemisphere	Heart_Atrial_Appendage	NA	NA	23.0005	NA	NA	NA	NA	NA	NA
isoComp_00001635	geneComp_00000058	ARPP21	ENST00000187397	Brain_Cerebellar_Hemisphere	Heart_Left_Ventricle	NA	NA	23.0005	NA	NA	NA	NA	NA	NA
isoComp_00002039	geneComp_00000072	ARPP21	ENST00000187397	Brain_Cerebellar_Hemisphere	Liver	0.983582	1.57113	23.0005	0.626036	0.537455	0.739001	NA	NA	0.739001
isoComp_00002443	geneComp_00000086	ARPP21	ENST00000187397	Brain_Cerebellar_Hemisphere	Lung	NA	NA	23.0005	NA	NA	NA	NA	NA	NA
isoComp_00002847	geneComp_00000100	ARPP21	ENST00000187397	Brain_Cerebellar_Hemisphere	Muscle_Skeletal	0.420463	0.295645	23.0005	1.42219	0.168392	0.325802	NA	NA	0.325802
isoComp_00003251	geneComp_00000114	ARPP21	ENST00000187397	Brain_Frontal_Cortex_BA9	Brain_Putamen_basal_ganglia	-2.55442	0.331726	23.0005	-7.70038	8.20303e-08	4.47065e-06	NA	NA	4.47065e-06
isoComp_00003655	geneComp_00000128	ARPP21	ENST00000187397	Brain_Frontal_Cortex_BA9	Cells_Cultured_fibroblasts	NA	NA	23.0005	NA	NA	NA	NA	NA	NA
isoComp_00004059	geneComp_00000142	ARPP21	ENST00000187397	Brain_Frontal_Cortex_BA9	Heart_Atrial_Appendage	NA	NA	23.0005	NA	NA	NA	NA	NA	NA
isoComp_00004463	geneComp_00000156	ARPP21	ENST00000187397	Brain_Frontal_Cortex_BA9	Heart_Left_Ventricle	NA	NA	23.0005	NA	NA	NA	NA	NA	NA
isoComp_00004867	geneComp_00000170	ARPP21	ENST00000187397	Brain_Frontal_Cortex_BA9	Liver	1.02453	1.58126	23.0005	0.647923	0.523451	0.771867	NA	NA	0.771867
isoComp_00005271	geneComp_00000184	ARPP21	ENST00000187397	Brain_Frontal_Cortex_BA9	Lung	NA	NA	23.0005	NA	NA	NA	NA	NA	NA
isoComp_00005675	geneComp_00000198	ARPP21	ENST00000187397	Brain_Frontal_Cortex_BA9	Muscle_Skeletal	0.461413	0.345455	23.0005	1.33567	0.194725	0.422697	NA	NA	0.422697
isoComp_00006079	geneComp_00000212	ARPP21	ENST00000187397	Brain_Putamen_basal_ganglia	Cells_Cultured_fibroblasts	NA	NA	23.0005	NA	NA	NA	NA	NA	NA
isoComp_00006483	geneComp_00000226	ARPP21	ENST00000187397	Brain_Putamen_basal_ganglia	Heart_Atrial_Appendage	NA	NA	23.0005	NA	NA	NA	NA	NA	NA
isoComp_00006887	geneComp_00000240	ARPP21	ENST00000187397	Brain_Putamen_basal_ganglia	Heart_Left_Ventricle	NA	NA	23.0005	NA	NA	NA	NA	NA	NA
isoComp_00007291	geneComp_00000254	ARPP21	ENST00000187397	Brain_Putamen_basal_ganglia	Liver	3.57895	1.58183	23.0005	2.26253	0.0334175	0.103844	NA	NA	0.103844
isoComp_00007695	geneComp_00000268	ARPP21	ENST00000187397	Brain_Putamen_basal_ganglia	Lung	NA	NA	23.0005	NA	NA	NA	NA	NA	NA
isoComp_00008099	geneComp_00000282	ARPP21	ENST00000187397	Brain_Putamen_basal_ganglia	Muscle_Skeletal	3.01583	0.348081	23.0005	8.66416	1.0628e-08	1.35127e-07	NA	NA	1.35127e-07
isoComp_00008503	geneComp_00000296	ARPP21	ENST00000187397	Cells_Cultured_fibroblasts	Heart_Atrial_Appendage	NA	NA	23.0005	NA	NA	NA	NA	NA	NA
isoComp_00008907	geneComp_00000310	ARPP21	ENST00000187397	Cells_Cultured_fibroblasts	Heart_Left_Ventricle	NA	NA	23.0005	NA	NA	NA	NA	NA	NA
isoComp_00009311	geneComp_00000324	ARPP21	ENST00000187397	Cells_Cultured_fibroblasts	Liver	NA	NA	23.0005	NA	NA	NA	NA	NA	NA
isoComp_00009715	geneComp_00000338	ARPP21	ENST00000187397	Cells_Cultured_fibroblasts	Lung	NA	NA	23.0005	NA	NA	NA	NA	NA	NA
isoComp_00010119	geneComp_00000352	ARPP21	ENST00000187397	Cells_Cultured_fibroblasts	Muscle_Skeletal	NA	NA	23.0005	NA	NA	NA	NA	NA	NA
isoComp_00010523	geneComp_00000366	ARPP21	ENST00000187397	Heart_Atrial_Appendage	Heart_Left_Ventricle	NA	NA	23.0005	NA	NA	NA	NA	NA	NA
isoComp_00010927	geneComp_00000380	ARPP21	ENST00000187397	Heart_Atrial_Appendage	Liver	NA	NA	23.0005	NA	NA	NA	NA	NA	NA
isoComp_00011331	geneComp_00000394	ARPP21	ENST00000187397	Heart_Atrial_Appendage	Lung	NA	NA	23.0005	NA	NA	NA	NA	NA	NA
isoComp_00011735	geneComp_00000408	ARPP21	ENST00000187397	Heart_Atrial_Appendage	Muscle_Skeletal	NA	NA	23.0005	NA	NA	NA	NA	NA	NA
isoComp_00012139	geneComp_00000422	ARPP21	ENST00000187397	Heart_Left_Ventricle	Liver	NA	NA	23.0005	NA	NA	NA	NA	NA	NA
isoComp_00012543	geneComp_00000436	ARPP21	ENST00000187397	Heart_Left_Ventricle	Lung	NA	NA	23.0005	NA	NA	NA	NA	NA	NA
isoComp_00012947	geneComp_00000450	ARPP21	ENST00000187397	Heart_Left_Ventricle	Muscle_Skeletal	NA	NA	23.0005	NA	NA	NA	NA	NA	NA
isoComp_00013351	geneComp_00000464	ARPP21	ENST00000187397	Liver	Lung	NA	NA	23.0005	NA	NA	NA	NA	NA	NA
isoComp_00013755	geneComp_00000478	ARPP21	ENST00000187397	Liver	Muscle_Skeletal	-0.563119	1.58477	23.0005	-0.355332	0.725579	0.897079	NA	NA	0.897079
isoComp_00014159	geneComp_00000492	ARPP21	ENST00000187397	Lung	Muscle_Skeletal	NA	NA	23.0005	NA	NA	NA	NA	NA	NA
isoComp_00000021	geneComp_00000002	ARPP21	ENST00000396482	Brain_Cerebellar_Hemisphere	Brain_Frontal_Cortex_BA9	2.6048	1.5779	23.0005	1.6508	0.112369	0.322323	NA	NA	0.322323
isoComp_00000425	geneComp_00000016	ARPP21	ENST00000396482	Brain_Cerebellar_Hemisphere	Brain_Putamen_basal_ganglia	3.35395	1.43466	23.0005	2.33781	0.0284607	0.0940066	NA	NA	0.0940066
isoComp_00000829	geneComp_00000030	ARPP21	ENST00000396482	Brain_Cerebellar_Hemisphere	Cells_Cultured_fibroblasts	NA	NA	23.0005	NA	NA	NA	NA	NA	NA
isoComp_00001233	geneComp_00000044	ARPP21	ENST00000396482	Brain_Cerebellar_Hemisphere	Heart_Atrial_Appendage	NA	NA	23.0005	NA	NA	NA	NA	NA	NA
isoComp_00001637	geneComp_00000058	ARPP21	ENST00000396482	Brain_Cerebellar_Hemisphere	Heart_Left_Ventricle	NA	NA	23.0005	NA	NA	NA	NA	NA	NA
isoComp_00002041	geneComp_00000072	ARPP21	ENST00000396482	Brain_Cerebellar_Hemisphere	Liver	3.25301	4.89904	23.0005	0.664011	0.513285	0.71697	NA	NA	0.71697
isoComp_00002445	geneComp_00000086	ARPP21	ENST00000396482	Brain_Cerebellar_Hemisphere	Lung	NA	NA	23.0005	NA	NA	NA	NA	NA	NA
isoComp_00002849	geneComp_00000100	ARPP21	ENST00000396482	Brain_Cerebellar_Hemisphere	Muscle_Skeletal	1.81486	1.84262	23.0005	0.984935	0.334904	0.562386	NA	NA	0.562386
isoComp_00003253	geneComp_00000114	ARPP21	ENST00000396482	Brain_Frontal_Cortex_BA9	Brain_Putamen_basal_ganglia	0.749151	0.706689	23.0005	1.06009	0.300112	0.872344	NA	NA	0.872344
isoComp_00003657	geneComp_00000128	ARPP21	ENST00000396482	Brain_Frontal_Cortex_BA9	Cells_Cultured_fibroblasts	NA	NA	23.0005	NA	NA	NA	NA	NA	NA
isoComp_00004061	geneComp_00000142	ARPP21	ENST00000396482	Brain_Frontal_Cortex_BA9	Heart_Atrial_Appendage	NA	NA	23.0005	NA	NA	NA	NA	NA	NA
isoComp_00004465	geneComp_00000156	ARPP21	ENST00000396482	Brain_Frontal_Cortex_BA9	Heart_Left_Ventricle	NA	NA	23.0005	NA	NA	NA	NA	NA	NA
isoComp_00004869	geneComp_00000170	ARPP21	ENST00000396482	Brain_Frontal_Cortex_BA9	Liver	0.648215	4.73727	23.0005	0.136833	0.892354	0.995123	NA	NA	0.995123
isoComp_00005273	geneComp_00000184	ARPP21	ENST00000396482	Brain_Frontal_Cortex_BA9	Lung	NA	NA	23.0005	NA	NA	NA	NA	NA	NA
isoComp_00005677	geneComp_00000198	ARPP21	ENST00000396482	Brain_Frontal_Cortex_BA9	Muscle_Skeletal	-0.789936	1.35515	23.0005	-0.582913	0.565624	0.845321	NA	NA	0.845321
isoComp_00006081	geneComp_00000212	ARPP21	ENST00000396482	Brain_Putamen_basal_ganglia	Cells_Cultured_fibroblasts	NA	NA	23.0005	NA	NA	NA	NA	NA	NA
isoComp_00006485	geneComp_00000226	ARPP21	ENST00000396482	Brain_Putamen_basal_ganglia	Heart_Atrial_Appendage	NA	NA	23.0005	NA	NA	NA	NA	NA	NA
isoComp_00006889	geneComp_00000240	ARPP21	ENST00000396482	Brain_Putamen_basal_ganglia	Heart_Left_Ventricle	NA	NA	23.0005	NA	NA	NA	NA	NA	NA
isoComp_00007293	geneComp_00000254	ARPP21	ENST00000396482	Brain_Putamen_basal_ganglia	Liver	-0.100936	4.69151	23.0005	-0.0215146	0.983021	0.995577	NA	NA	0.995577
isoComp_00007697	geneComp_00000268	ARPP21	ENST00000396482	Brain_Putamen_basal_ganglia	Lung	NA	NA	23.0005	NA	NA	NA	NA	NA	NA
isoComp_00008101	geneComp_00000282	ARPP21	ENST00000396482	Brain_Putamen_basal_ganglia	Muscle_Skeletal	-1.53909	1.18528	23.0005	-1.2985	0.206986	0.460544	NA	NA	0.460544
isoComp_00008505	geneComp_00000296	ARPP21	ENST00000396482	Cells_Cultured_fibroblasts	Heart_Atrial_Appendage	NA	NA	23.0005	NA	NA	NA	NA	NA	NA
isoComp_00008909	geneComp_00000310	ARPP21	ENST00000396482	Cells_Cultured_fibroblasts	Heart_Left_Ventricle	NA	NA	23.0005	NA	NA	NA	NA	NA	NA
isoComp_00009313	geneComp_00000324	ARPP21	ENST00000396482	Cells_Cultured_fibroblasts	Liver	NA	NA	23.0005	NA	NA	NA	NA	NA	NA
isoComp_00009717	geneComp_00000338	ARPP21	ENST00000396482	Cells_Cultured_fibroblasts	Lung	NA	NA	23.0005	NA	NA	NA	NA	NA	NA
isoComp_00010121	geneComp_00000352	ARPP21	ENST00000396482	Cells_Cultured_fibroblasts	Muscle_Skeletal	NA	NA	23.0005	NA	NA	NA	NA	NA	NA
isoComp_00010525	geneComp_00000366	ARPP21	ENST00000396482	Heart_Atrial_Appendage	Heart_Left_Ventricle	NA	NA	23.0005	NA	NA	NA	NA	NA	NA
isoComp_00010929	geneComp_00000380	ARPP21	ENST00000396482	Heart_Atrial_Appendage	Liver	NA	NA	23.0005	NA	NA	NA	NA	NA	NA
isoComp_00011333	geneComp_00000394	ARPP21	ENST00000396482	Heart_Atrial_Appendage	Lung	NA	NA	23.0005	NA	NA	NA	NA	NA	NA
isoComp_00011737	geneComp_00000408	ARPP21	ENST00000396482	Heart_Atrial_Appendage	Muscle_Skeletal	NA	NA	23.0005	NA	NA	NA	NA	NA	NA
isoComp_00012141	geneComp_00000422	ARPP21	ENST00000396482	Heart_Left_Ventricle	Liver	NA	NA	23.0005	NA	NA	NA	NA	NA	NA
isoComp_00012545	geneComp_00000436	ARPP21	ENST00000396482	Heart_Left_Ventricle	Lung	NA	NA	23.0005	NA	NA	NA	NA	NA	NA
isoComp_00012949	geneComp_00000450	ARPP21	ENST00000396482	Heart_Left_Ventricle	Muscle_Skeletal	NA	NA	23.0005	NA	NA	NA	NA	NA	NA
isoComp_00013353	geneComp_00000464	ARPP21	ENST00000396482	Liver	Lung	NA	NA	23.0005	NA	NA	NA	NA	NA	NA
isoComp_00013757	geneComp_00000478	ARPP21	ENST00000396482	Liver	Muscle_Skeletal	-1.43815	4.8319	23.0005	-0.297637	0.768652	0.933364	NA	NA	0.933364
isoComp_00014161	geneComp_00000492	ARPP21	ENST00000396482	Lung	Muscle_Skeletal	NA	NA	23.0005	NA	NA	NA	NA	NA	NA
isoComp_00000022	geneComp_00000002	ARPP21	ENST00000412048	Brain_Cerebellar_Hemisphere	Brain_Frontal_Cortex_BA9	-0.0924839	0.617916	23.0005	-0.149671	0.882329	0.999738	NA	NA	0.999738
isoComp_00000426	geneComp_00000016	ARPP21	ENST00000412048	Brain_Cerebellar_Hemisphere	Brain_Putamen_basal_ganglia	0.468136	0.355298	23.0005	1.31759	0.200617	0.478868	NA	NA	0.478868
isoComp_00000830	geneComp_00000030	ARPP21	ENST00000412048	Brain_Cerebellar_Hemisphere	Cells_Cultured_fibroblasts	NA	NA	23.0005	NA	NA	NA	NA	NA	NA
isoComp_00001234	geneComp_00000044	ARPP21	ENST00000412048	Brain_Cerebellar_Hemisphere	Heart_Atrial_Appendage	NA	NA	23.0005	NA	NA	NA	NA	NA	NA
isoComp_00001638	geneComp_00000058	ARPP21	ENST00000412048	Brain_Cerebellar_Hemisphere	Heart_Left_Ventricle	NA	NA	23.0005	NA	NA	NA	NA	NA	NA
isoComp_00002042	geneComp_00000072	ARPP21	ENST00000412048	Brain_Cerebellar_Hemisphere	Liver	1.64838	2.3175	23.0005	0.711274	0.484066	0.697717	NA	NA	0.697717
isoComp_00002446	geneComp_00000086	ARPP21	ENST00000412048	Brain_Cerebellar_Hemisphere	Lung	NA	NA	23.0005	NA	NA	NA	NA	NA	NA
isoComp_00002850	geneComp_00000100	ARPP21	ENST00000412048	Brain_Cerebellar_Hemisphere	Muscle_Skeletal	-0.500311	0.854666	23.0005	-0.585387	0.563987	0.798953	NA	NA	0.798953
isoComp_00003254	geneComp_00000114	ARPP21	ENST00000412048	Brain_Frontal_Cortex_BA9	Brain_Putamen_basal_ganglia	0.56062	0.543093	23.0005	1.03227	0.312678	0.872344	NA	NA	0.872344
isoComp_00003658	geneComp_00000128	ARPP21	ENST00000412048	Brain_Frontal_Cortex_BA9	Cells_Cultured_fibroblasts	NA	NA	23.0005	NA	NA	NA	NA	NA	NA
isoComp_00004062	geneComp_00000142	ARPP21	ENST00000412048	Brain_Frontal_Cortex_BA9	Heart_Atrial_Appendage	NA	NA	23.0005	NA	NA	NA	NA	NA	NA
isoComp_00004466	geneComp_00000156	ARPP21	ENST00000412048	Brain_Frontal_Cortex_BA9	Heart_Left_Ventricle	NA	NA	23.0005	NA	NA	NA	NA	NA	NA
isoComp_00004870	geneComp_00000170	ARPP21	ENST00000412048	Brain_Frontal_Cortex_BA9	Liver	1.74086	2.35361	23.0005	0.739653	0.466993	0.708541	NA	NA	0.708541
isoComp_00005274	geneComp_00000184	ARPP21	ENST00000412048	Brain_Frontal_Cortex_BA9	Lung	NA	NA	23.0005	NA	NA	NA	NA	NA	NA
isoComp_00005678	geneComp_00000198	ARPP21	ENST00000412048	Brain_Frontal_Cortex_BA9	Muscle_Skeletal	-0.407827	0.948244	23.0005	-0.430086	0.671136	0.8811	NA	NA	0.8811
isoComp_00006082	geneComp_00000212	ARPP21	ENST00000412048	Brain_Putamen_basal_ganglia	Cells_Cultured_fibroblasts	NA	NA	23.0005	NA	NA	NA	NA	NA	NA
isoComp_00006486	geneComp_00000226	ARPP21	ENST00000412048	Brain_Putamen_basal_ganglia	Heart_Atrial_Appendage	NA	NA	23.0005	NA	NA	NA	NA	NA	NA
isoComp_00006890	geneComp_00000240	ARPP21	ENST00000412048	Brain_Putamen_basal_ganglia	Heart_Left_Ventricle	NA	NA	23.0005	NA	NA	NA	NA	NA	NA
isoComp_00007294	geneComp_00000254	ARPP21	ENST00000412048	Brain_Putamen_basal_ganglia	Liver	1.18024	2.29868	23.0005	0.513443	0.612539	0.816718	NA	NA	0.816718
isoComp_00007698	geneComp_00000268	ARPP21	ENST00000412048	Brain_Putamen_basal_ganglia	Lung	NA	NA	23.0005	NA	NA	NA	NA	NA	NA
isoComp_00008102	geneComp_00000282	ARPP21	ENST00000412048	Brain_Putamen_basal_ganglia	Muscle_Skeletal	-0.968446	0.802237	23.0005	-1.20718	0.23963	0.495979	NA	NA	0.495979
isoComp_00008506	geneComp_00000296	ARPP21	ENST00000412048	Cells_Cultured_fibroblasts	Heart_Atrial_Appendage	NA	NA	23.0005	NA	NA	NA	NA	NA	NA
isoComp_00008910	geneComp_00000310	ARPP21	ENST00000412048	Cells_Cultured_fibroblasts	Heart_Left_Ventricle	NA	NA	23.0005	NA	NA	NA	NA	NA	NA
isoComp_00009314	geneComp_00000324	ARPP21	ENST00000412048	Cells_Cultured_fibroblasts	Liver	NA	NA	23.0005	NA	NA	NA	NA	NA	NA
isoComp_00009718	geneComp_00000338	ARPP21	ENST00000412048	Cells_Cultured_fibroblasts	Lung	NA	NA	23.0005	NA	NA	NA	NA	NA	NA
isoComp_00010122	geneComp_00000352	ARPP21	ENST00000412048	Cells_Cultured_fibroblasts	Muscle_Skeletal	NA	NA	23.0005	NA	NA	NA	NA	NA	NA
isoComp_00010526	geneComp_00000366	ARPP21	ENST00000412048	Heart_Atrial_Appendage	Heart_Left_Ventricle	NA	NA	23.0005	NA	NA	NA	NA	NA	NA
isoComp_00010930	geneComp_00000380	ARPP21	ENST00000412048	Heart_Atrial_Appendage	Liver	NA	NA	23.0005	NA	NA	NA	NA	NA	NA
isoComp_00011334	geneComp_00000394	ARPP21	ENST00000412048	Heart_Atrial_Appendage	Lung	NA	NA	23.0005	NA	NA	NA	NA	NA	NA
isoComp_00011738	geneComp_00000408	ARPP21	ENST00000412048	Heart_Atrial_Appendage	Muscle_Skeletal	NA	NA	23.0005	NA	NA	NA	NA	NA	NA
isoComp_00012142	geneComp_00000422	ARPP21	ENST00000412048	Heart_Left_Ventricle	Liver	NA	NA	23.0005	NA	NA	NA	NA	NA	NA
isoComp_00012546	geneComp_00000436	ARPP21	ENST00000412048	Heart_Left_Ventricle	Lung	NA	NA	23.0005	NA	NA	NA	NA	NA	NA
isoComp_00012950	geneComp_00000450	ARPP21	ENST00000412048	Heart_Left_Ventricle	Muscle_Skeletal	NA	NA	23.0005	NA	NA	NA	NA	NA	NA
isoComp_00013354	geneComp_00000464	ARPP21	ENST00000412048	Liver	Lung	NA	NA	23.0005	NA	NA	NA	NA	NA	NA
isoComp_00013758	geneComp_00000478	ARPP21	ENST00000412048	Liver	Muscle_Skeletal	-2.14869	2.42655	23.0005	-0.885491	0.385056	0.63863	NA	NA	0.63863
isoComp_00014162	geneComp_00000492	ARPP21	ENST00000412048	Lung	Muscle_Skeletal	NA	NA	23.0005	NA	NA	NA	NA	NA	NA
isoComp_00000030	geneComp_00000002	ARPP21	ENST00000434383	Brain_Cerebellar_Hemisphere	Brain_Frontal_Cortex_BA9	3.01403	0.648865	23.0005	4.64509	0.000112727	0.000819151	NA	NA	0.000819151
isoComp_00000434	geneComp_00000016	ARPP21	ENST00000434383	Brain_Cerebellar_Hemisphere	Brain_Putamen_basal_ganglia	0.455268	0.645297	23.0005	0.705517	0.487573	0.901853	NA	NA	0.901853
isoComp_00000838	geneComp_00000030	ARPP21	ENST00000434383	Brain_Cerebellar_Hemisphere	Cells_Cultured_fibroblasts	NA	NA	23.0005	NA	NA	NA	NA	NA	NA
isoComp_00001242	geneComp_00000044	ARPP21	ENST00000434383	Brain_Cerebellar_Hemisphere	Heart_Atrial_Appendage	NA	NA	23.0005	NA	NA	NA	NA	NA	NA
isoComp_00001646	geneComp_00000058	ARPP21	ENST00000434383	Brain_Cerebellar_Hemisphere	Heart_Left_Ventricle	NA	NA	23.0005	NA	NA	NA	NA	NA	NA
isoComp_00002050	geneComp_00000072	ARPP21	ENST00000434383	Brain_Cerebellar_Hemisphere	Liver	3.01513	2.27792	23.0005	1.32363	0.198631	0.41618	NA	NA	0.41618
isoComp_00002454	geneComp_00000086	ARPP21	ENST00000434383	Brain_Cerebellar_Hemisphere	Lung	NA	NA	23.0005	NA	NA	NA	NA	NA	NA
isoComp_00002858	geneComp_00000100	ARPP21	ENST00000434383	Brain_Cerebellar_Hemisphere	Muscle_Skeletal	-0.271444	1.43537	23.0005	-0.18911	0.851665	0.979579	NA	NA	0.979579
isoComp_00003262	geneComp_00000114	ARPP21	ENST00000434383	Brain_Frontal_Cortex_BA9	Brain_Putamen_basal_ganglia	-2.55877	0.361569	23.0005	-7.07684	3.28678e-07	1.1942e-05	NA	NA	1.1942e-05
isoComp_00003666	geneComp_00000128	ARPP21	ENST00000434383	Brain_Frontal_Cortex_BA9	Cells_Cultured_fibroblasts	NA	NA	23.0005	NA	NA	NA	NA	NA	NA
isoComp_00004070	geneComp_00000142	ARPP21	ENST00000434383	Brain_Frontal_Cortex_BA9	Heart_Atrial_Appendage	NA	NA	23.0005	NA	NA	NA	NA	NA	NA
isoComp_00004474	geneComp_00000156	ARPP21	ENST00000434383	Brain_Frontal_Cortex_BA9	Heart_Left_Ventricle	NA	NA	23.0005	NA	NA	NA	NA	NA	NA
isoComp_00004878	geneComp_00000170	ARPP21	ENST00000434383	Brain_Frontal_Cortex_BA9	Liver	0.00109554	2.21433	23.0005	0.000494753	0.99961	0.99961	NA	NA	0.99961
isoComp_00005282	geneComp_00000184	ARPP21	ENST00000434383	Brain_Frontal_Cortex_BA9	Lung	NA	NA	23.0005	NA	NA	NA	NA	NA	NA
isoComp_00005686	geneComp_00000198	ARPP21	ENST00000434383	Brain_Frontal_Cortex_BA9	Muscle_Skeletal	-3.28548	1.33215	23.0005	-2.4663	0.0215325	0.0660825	NA	NA	0.0660825
isoComp_00006090	geneComp_00000212	ARPP21	ENST00000434383	Brain_Putamen_basal_ganglia	Cells_Cultured_fibroblasts	NA	NA	23.0005	NA	NA	NA	NA	NA	NA
isoComp_00006494	geneComp_00000226	ARPP21	ENST00000434383	Brain_Putamen_basal_ganglia	Heart_Atrial_Appendage	NA	NA	23.0005	NA	NA	NA	NA	NA	NA
isoComp_00006898	geneComp_00000240	ARPP21	ENST00000434383	Brain_Putamen_basal_ganglia	Heart_Left_Ventricle	NA	NA	23.0005	NA	NA	NA	NA	NA	NA
isoComp_00007302	geneComp_00000254	ARPP21	ENST00000434383	Brain_Putamen_basal_ganglia	Liver	2.55986	2.21328	23.0005	1.15659	0.259312	0.465703	NA	NA	0.465703
isoComp_00007706	geneComp_00000268	ARPP21	ENST00000434383	Brain_Putamen_basal_ganglia	Lung	NA	NA	23.0005	NA	NA	NA	NA	NA	NA
isoComp_00008110	geneComp_00000282	ARPP21	ENST00000434383	Brain_Putamen_basal_ganglia	Muscle_Skeletal	-0.726712	1.33041	23.0005	-0.54623	0.590168	0.796653	NA	NA	0.796653
isoComp_00008514	geneComp_00000296	ARPP21	ENST00000434383	Cells_Cultured_fibroblasts	Heart_Atrial_Appendage	NA	NA	23.0005	NA	NA	NA	NA	NA	NA
isoComp_00008918	geneComp_00000310	ARPP21	ENST00000434383	Cells_Cultured_fibroblasts	Heart_Left_Ventricle	NA	NA	23.0005	NA	NA	NA	NA	NA	NA
isoComp_00009322	geneComp_00000324	ARPP21	ENST00000434383	Cells_Cultured_fibroblasts	Liver	NA	NA	23.0005	NA	NA	NA	NA	NA	NA
isoComp_00009726	geneComp_00000338	ARPP21	ENST00000434383	Cells_Cultured_fibroblasts	Lung	NA	NA	23.0005	NA	NA	NA	NA	NA	NA
isoComp_00010130	geneComp_00000352	ARPP21	ENST00000434383	Cells_Cultured_fibroblasts	Muscle_Skeletal	NA	NA	23.0005	NA	NA	NA	NA	NA	NA
isoComp_00010534	geneComp_00000366	ARPP21	ENST00000434383	Heart_Atrial_Appendage	Heart_Left_Ventricle	NA	NA	23.0005	NA	NA	NA	NA	NA	NA
isoComp_00010938	geneComp_00000380	ARPP21	ENST00000434383	Heart_Atrial_Appendage	Liver	NA	NA	23.0005	NA	NA	NA	NA	NA	NA
isoComp_00011342	geneComp_00000394	ARPP21	ENST00000434383	Heart_Atrial_Appendage	Lung	NA	NA	23.0005	NA	NA	NA	NA	NA	NA
isoComp_00011746	geneComp_00000408	ARPP21	ENST00000434383	Heart_Atrial_Appendage	Muscle_Skeletal	NA	NA	23.0005	NA	NA	NA	NA	NA	NA
isoComp_00012150	geneComp_00000422	ARPP21	ENST00000434383	Heart_Left_Ventricle	Liver	NA	NA	23.0005	NA	NA	NA	NA	NA	NA
isoComp_00012554	geneComp_00000436	ARPP21	ENST00000434383	Heart_Left_Ventricle	Lung	NA	NA	23.0005	NA	NA	NA	NA	NA	NA
isoComp_00012958	geneComp_00000450	ARPP21	ENST00000434383	Heart_Left_Ventricle	Muscle_Skeletal	NA	NA	23.0005	NA	NA	NA	NA	NA	NA
isoComp_00013362	geneComp_00000464	ARPP21	ENST00000434383	Liver	Lung	NA	NA	23.0005	NA	NA	NA	NA	NA	NA
isoComp_00013766	geneComp_00000478	ARPP21	ENST00000434383	Liver	Muscle_Skeletal	-3.28657	2.55783	23.0005	-1.28491	0.211615	0.42323	NA	NA	0.42323
isoComp_00014170	geneComp_00000492	ARPP21	ENST00000434383	Lung	Muscle_Skeletal	NA	NA	23.0005	NA	NA	NA	NA	NA	NA
isoComp_00000032	geneComp_00000002	ARPP21	ENST00000441454	Brain_Cerebellar_Hemisphere	Brain_Frontal_Cortex_BA9	1.19309	1.61486	23.0005	0.738824	0.467487	0.808827	NA	NA	0.808827
isoComp_00000436	geneComp_00000016	ARPP21	ENST00000441454	Brain_Cerebellar_Hemisphere	Brain_Putamen_basal_ganglia	3.74451	1.21538	23.0005	3.08093	0.00528059	0.0266171	NA	NA	0.0266171
isoComp_00000840	geneComp_00000030	ARPP21	ENST00000441454	Brain_Cerebellar_Hemisphere	Cells_Cultured_fibroblasts	NA	NA	23.0005	NA	NA	NA	NA	NA	NA
isoComp_00001244	geneComp_00000044	ARPP21	ENST00000441454	Brain_Cerebellar_Hemisphere	Heart_Atrial_Appendage	NA	NA	23.0005	NA	NA	NA	NA	NA	NA
isoComp_00001648	geneComp_00000058	ARPP21	ENST00000441454	Brain_Cerebellar_Hemisphere	Heart_Left_Ventricle	NA	NA	23.0005	NA	NA	NA	NA	NA	NA
isoComp_00002052	geneComp_00000072	ARPP21	ENST00000441454	Brain_Cerebellar_Hemisphere	Liver	2.29073	6.37392	23.0005	0.359391	0.722581	0.898364	NA	NA	0.898364
isoComp_00002456	geneComp_00000086	ARPP21	ENST00000441454	Brain_Cerebellar_Hemisphere	Lung	NA	NA	23.0005	NA	NA	NA	NA	NA	NA
isoComp_00002860	geneComp_00000100	ARPP21	ENST00000441454	Brain_Cerebellar_Hemisphere	Muscle_Skeletal	-0.995846	3.90732	23.0005	-0.254867	0.801091	0.963474	NA	NA	0.963474
isoComp_00003264	geneComp_00000114	ARPP21	ENST00000441454	Brain_Frontal_Cortex_BA9	Brain_Putamen_basal_ganglia	2.55141	1.10572	23.0005	2.30747	0.0303717	0.222707	NA	NA	0.222707
isoComp_00003668	geneComp_00000128	ARPP21	ENST00000441454	Brain_Frontal_Cortex_BA9	Cells_Cultured_fibroblasts	NA	NA	23.0005	NA	NA	NA	NA	NA	NA
isoComp_00004072	geneComp_00000142	ARPP21	ENST00000441454	Brain_Frontal_Cortex_BA9	Heart_Atrial_Appendage	NA	NA	23.0005	NA	NA	NA	NA	NA	NA
isoComp_00004476	geneComp_00000156	ARPP21	ENST00000441454	Brain_Frontal_Cortex_BA9	Heart_Left_Ventricle	NA	NA	23.0005	NA	NA	NA	NA	NA	NA
isoComp_00004880	geneComp_00000170	ARPP21	ENST00000441454	Brain_Frontal_Cortex_BA9	Liver	1.09763	6.35392	23.0005	0.172749	0.86436	0.995123	NA	NA	0.995123
isoComp_00005284	geneComp_00000184	ARPP21	ENST00000441454	Brain_Frontal_Cortex_BA9	Lung	NA	NA	23.0005	NA	NA	NA	NA	NA	NA
isoComp_00005688	geneComp_00000198	ARPP21	ENST00000441454	Brain_Frontal_Cortex_BA9	Muscle_Skeletal	-2.18894	3.87461	23.0005	-0.564945	0.577581	0.845321	NA	NA	0.845321
isoComp_00006092	geneComp_00000212	ARPP21	ENST00000441454	Brain_Putamen_basal_ganglia	Cells_Cultured_fibroblasts	NA	NA	23.0005	NA	NA	NA	NA	NA	NA
isoComp_00006496	geneComp_00000226	ARPP21	ENST00000441454	Brain_Putamen_basal_ganglia	Heart_Atrial_Appendage	NA	NA	23.0005	NA	NA	NA	NA	NA	NA
isoComp_00006900	geneComp_00000240	ARPP21	ENST00000441454	Brain_Putamen_basal_ganglia	Heart_Left_Ventricle	NA	NA	23.0005	NA	NA	NA	NA	NA	NA
isoComp_00007304	geneComp_00000254	ARPP21	ENST00000441454	Brain_Putamen_basal_ganglia	Liver	-1.45378	6.26432	23.0005	-0.232073	0.818534	0.941531	NA	NA	0.941531
isoComp_00007708	geneComp_00000268	ARPP21	ENST00000441454	Brain_Putamen_basal_ganglia	Lung	NA	NA	23.0005	NA	NA	NA	NA	NA	NA
isoComp_00008112	geneComp_00000282	ARPP21	ENST00000441454	Brain_Putamen_basal_ganglia	Muscle_Skeletal	-4.74035	3.72585	23.0005	-1.27229	0.215984	0.468844	NA	NA	0.468844
isoComp_00008516	geneComp_00000296	ARPP21	ENST00000441454	Cells_Cultured_fibroblasts	Heart_Atrial_Appendage	NA	NA	23.0005	NA	NA	NA	NA	NA	NA
isoComp_00008920	geneComp_00000310	ARPP21	ENST00000441454	Cells_Cultured_fibroblasts	Heart_Left_Ventricle	NA	NA	23.0005	NA	NA	NA	NA	NA	NA
isoComp_00009324	geneComp_00000324	ARPP21	ENST00000441454	Cells_Cultured_fibroblasts	Liver	NA	NA	23.0005	NA	NA	NA	NA	NA	NA
isoComp_00009728	geneComp_00000338	ARPP21	ENST00000441454	Cells_Cultured_fibroblasts	Lung	NA	NA	23.0005	NA	NA	NA	NA	NA	NA
isoComp_00010132	geneComp_00000352	ARPP21	ENST00000441454	Cells_Cultured_fibroblasts	Muscle_Skeletal	NA	NA	23.0005	NA	NA	NA	NA	NA	NA
isoComp_00010536	geneComp_00000366	ARPP21	ENST00000441454	Heart_Atrial_Appendage	Heart_Left_Ventricle	NA	NA	23.0005	NA	NA	NA	NA	NA	NA
isoComp_00010940	geneComp_00000380	ARPP21	ENST00000441454	Heart_Atrial_Appendage	Liver	NA	NA	23.0005	NA	NA	NA	NA	NA	NA
isoComp_00011344	geneComp_00000394	ARPP21	ENST00000441454	Heart_Atrial_Appendage	Lung	NA	NA	23.0005	NA	NA	NA	NA	NA	NA
isoComp_00011748	geneComp_00000408	ARPP21	ENST00000441454	Heart_Atrial_Appendage	Muscle_Skeletal	NA	NA	23.0005	NA	NA	NA	NA	NA	NA
isoComp_00012152	geneComp_00000422	ARPP21	ENST00000441454	Heart_Left_Ventricle	Liver	NA	NA	23.0005	NA	NA	NA	NA	NA	NA
isoComp_00012556	geneComp_00000436	ARPP21	ENST00000441454	Heart_Left_Ventricle	Lung	NA	NA	23.0005	NA	NA	NA	NA	NA	NA
isoComp_00012960	geneComp_00000450	ARPP21	ENST00000441454	Heart_Left_Ventricle	Muscle_Skeletal	NA	NA	23.0005	NA	NA	NA	NA	NA	NA
isoComp_00013364	geneComp_00000464	ARPP21	ENST00000441454	Liver	Lung	NA	NA	23.0005	NA	NA	NA	NA	NA	NA
isoComp_00013768	geneComp_00000478	ARPP21	ENST00000441454	Liver	Muscle_Skeletal	-3.28657	7.28229	23.0005	-0.451311	0.655992	0.850085	NA	NA	0.850085
isoComp_00014172	geneComp_00000492	ARPP21	ENST00000441454	Lung	Muscle_Skeletal	NA	NA	23.0005	NA	NA	NA	NA	NA	NA
isoComp_00000038	geneComp_00000002	ARPP21	ENST00000474696	Brain_Cerebellar_Hemisphere	Brain_Frontal_Cortex_BA9	2.56347	0.9011	23.0005	2.84482	0.00917221	0.0434683	NA	NA	0.0434683
isoComp_00000442	geneComp_00000016	ARPP21	ENST00000474696	Brain_Cerebellar_Hemisphere	Brain_Putamen_basal_ganglia	2.48379	0.831665	23.0005	2.98653	0.00659539	0.0312564	NA	NA	0.0312564
isoComp_00000846	geneComp_00000030	ARPP21	ENST00000474696	Brain_Cerebellar_Hemisphere	Cells_Cultured_fibroblasts	NA	NA	23.0005	NA	NA	NA	NA	NA	NA
isoComp_00001250	geneComp_00000044	ARPP21	ENST00000474696	Brain_Cerebellar_Hemisphere	Heart_Atrial_Appendage	NA	NA	23.0005	NA	NA	NA	NA	NA	NA
isoComp_00001654	geneComp_00000058	ARPP21	ENST00000474696	Brain_Cerebellar_Hemisphere	Heart_Left_Ventricle	NA	NA	23.0005	NA	NA	NA	NA	NA	NA
isoComp_00002058	geneComp_00000072	ARPP21	ENST00000474696	Brain_Cerebellar_Hemisphere	Liver	4.17795	1.90219	23.0005	2.19639	0.0384099	0.102426	NA	NA	0.102426
isoComp_00002462	geneComp_00000086	ARPP21	ENST00000474696	Brain_Cerebellar_Hemisphere	Lung	NA	NA	23.0005	NA	NA	NA	NA	NA	NA
isoComp_00002866	geneComp_00000100	ARPP21	ENST00000474696	Brain_Cerebellar_Hemisphere	Muscle_Skeletal	2.07191	1.00489	23.0005	2.06183	0.0506991	0.110054	NA	NA	0.110054
isoComp_00003270	geneComp_00000114	ARPP21	ENST00000474696	Brain_Frontal_Cortex_BA9	Brain_Putamen_basal_ganglia	-0.0796775	0.393276	23.0005	-0.202599	0.84123	0.988288	NA	NA	0.988288
isoComp_00003674	geneComp_00000128	ARPP21	ENST00000474696	Brain_Frontal_Cortex_BA9	Cells_Cultured_fibroblasts	NA	NA	23.0005	NA	NA	NA	NA	NA	NA
isoComp_00004078	geneComp_00000142	ARPP21	ENST00000474696	Brain_Frontal_Cortex_BA9	Heart_Atrial_Appendage	NA	NA	23.0005	NA	NA	NA	NA	NA	NA
isoComp_00004482	geneComp_00000156	ARPP21	ENST00000474696	Brain_Frontal_Cortex_BA9	Heart_Left_Ventricle	NA	NA	23.0005	NA	NA	NA	NA	NA	NA
isoComp_00004886	geneComp_00000170	ARPP21	ENST00000474696	Brain_Frontal_Cortex_BA9	Liver	1.61447	1.75537	23.0005	0.919734	0.367258	0.615211	NA	NA	0.615211
isoComp_00005290	geneComp_00000184	ARPP21	ENST00000474696	Brain_Frontal_Cortex_BA9	Lung	NA	NA	23.0005	NA	NA	NA	NA	NA	NA
isoComp_00005694	geneComp_00000198	ARPP21	ENST00000474696	Brain_Frontal_Cortex_BA9	Muscle_Skeletal	-0.491558	0.687605	23.0005	-0.714884	0.481875	0.845321	NA	NA	0.845321
isoComp_00006098	geneComp_00000212	ARPP21	ENST00000474696	Brain_Putamen_basal_ganglia	Cells_Cultured_fibroblasts	NA	NA	23.0005	NA	NA	NA	NA	NA	NA
isoComp_00006502	geneComp_00000226	ARPP21	ENST00000474696	Brain_Putamen_basal_ganglia	Heart_Atrial_Appendage	NA	NA	23.0005	NA	NA	NA	NA	NA	NA
isoComp_00006906	geneComp_00000240	ARPP21	ENST00000474696	Brain_Putamen_basal_ganglia	Heart_Left_Ventricle	NA	NA	23.0005	NA	NA	NA	NA	NA	NA
isoComp_00007310	geneComp_00000254	ARPP21	ENST00000474696	Brain_Putamen_basal_ganglia	Liver	1.69415	1.72076	23.0005	0.984538	0.335095	0.567084	NA	NA	0.567084
isoComp_00007714	geneComp_00000268	ARPP21	ENST00000474696	Brain_Putamen_basal_ganglia	Lung	NA	NA	23.0005	NA	NA	NA	NA	NA	NA
isoComp_00008118	geneComp_00000282	ARPP21	ENST00000474696	Brain_Putamen_basal_ganglia	Muscle_Skeletal	-0.41188	0.593706	23.0005	-0.693744	0.49479	0.759246	NA	NA	0.759246
isoComp_00008522	geneComp_00000296	ARPP21	ENST00000474696	Cells_Cultured_fibroblasts	Heart_Atrial_Appendage	NA	NA	23.0005	NA	NA	NA	NA	NA	NA
isoComp_00008926	geneComp_00000310	ARPP21	ENST00000474696	Cells_Cultured_fibroblasts	Heart_Left_Ventricle	NA	NA	23.0005	NA	NA	NA	NA	NA	NA
isoComp_00009330	geneComp_00000324	ARPP21	ENST00000474696	Cells_Cultured_fibroblasts	Liver	NA	NA	23.0005	NA	NA	NA	NA	NA	NA
isoComp_00009734	geneComp_00000338	ARPP21	ENST00000474696	Cells_Cultured_fibroblasts	Lung	NA	NA	23.0005	NA	NA	NA	NA	NA	NA
isoComp_00010138	geneComp_00000352	ARPP21	ENST00000474696	Cells_Cultured_fibroblasts	Muscle_Skeletal	NA	NA	23.0005	NA	NA	NA	NA	NA	NA
isoComp_00010542	geneComp_00000366	ARPP21	ENST00000474696	Heart_Atrial_Appendage	Heart_Left_Ventricle	NA	NA	23.0005	NA	NA	NA	NA	NA	NA
isoComp_00010946	geneComp_00000380	ARPP21	ENST00000474696	Heart_Atrial_Appendage	Liver	NA	NA	23.0005	NA	NA	NA	NA	NA	NA
isoComp_00011350	geneComp_00000394	ARPP21	ENST00000474696	Heart_Atrial_Appendage	Lung	NA	NA	23.0005	NA	NA	NA	NA	NA	NA
isoComp_00011754	geneComp_00000408	ARPP21	ENST00000474696	Heart_Atrial_Appendage	Muscle_Skeletal	NA	NA	23.0005	NA	NA	NA	NA	NA	NA
isoComp_00012158	geneComp_00000422	ARPP21	ENST00000474696	Heart_Left_Ventricle	Liver	NA	NA	23.0005	NA	NA	NA	NA	NA	NA
isoComp_00012562	geneComp_00000436	ARPP21	ENST00000474696	Heart_Left_Ventricle	Lung	NA	NA	23.0005	NA	NA	NA	NA	NA	NA
isoComp_00012966	geneComp_00000450	ARPP21	ENST00000474696	Heart_Left_Ventricle	Muscle_Skeletal	NA	NA	23.0005	NA	NA	NA	NA	NA	NA
isoComp_00013370	geneComp_00000464	ARPP21	ENST00000474696	Liver	Lung	NA	NA	23.0005	NA	NA	NA	NA	NA	NA
isoComp_00013774	geneComp_00000478	ARPP21	ENST00000474696	Liver	Muscle_Skeletal	-2.10603	1.81084	23.0005	-1.16301	0.256749	0.48497	NA	NA	0.48497
isoComp_00014178	geneComp_00000492	ARPP21	ENST00000474696	Lung	Muscle_Skeletal	NA	NA	23.0005	NA	NA	NA	NA	NA	NA
isoComp_00000042	geneComp_00000002	ARPP21	ENST00000684406	Brain_Cerebellar_Hemisphere	Brain_Frontal_Cortex_BA9	-1.83692	0.261852	23.0005	-7.0151	3.78148e-07	8.24362e-06	NA	NA	8.24362e-06
isoComp_00000446	geneComp_00000016	ARPP21	ENST00000684406	Brain_Cerebellar_Hemisphere	Brain_Putamen_basal_ganglia	-5.01137	0.303856	23.0005	-16.4926	3.08424e-14	1.12061e-12	NA	NA	1.12061e-12
isoComp_00000850	geneComp_00000030	ARPP21	ENST00000684406	Brain_Cerebellar_Hemisphere	Cells_Cultured_fibroblasts	NA	NA	23.0005	NA	NA	NA	NA	NA	NA
isoComp_00001254	geneComp_00000044	ARPP21	ENST00000684406	Brain_Cerebellar_Hemisphere	Heart_Atrial_Appendage	NA	NA	23.0005	NA	NA	NA	NA	NA	NA
isoComp_00001658	geneComp_00000058	ARPP21	ENST00000684406	Brain_Cerebellar_Hemisphere	Heart_Left_Ventricle	NA	NA	23.0005	NA	NA	NA	NA	NA	NA
isoComp_00002062	geneComp_00000072	ARPP21	ENST00000684406	Brain_Cerebellar_Hemisphere	Liver	-0.423238	1.72603	23.0005	-0.245209	0.808469	0.923246	NA	NA	0.923246
isoComp_00002466	geneComp_00000086	ARPP21	ENST00000684406	Brain_Cerebellar_Hemisphere	Lung	NA	NA	23.0005	NA	NA	NA	NA	NA	NA
isoComp_00002870	geneComp_00000100	ARPP21	ENST00000684406	Brain_Cerebellar_Hemisphere	Muscle_Skeletal	-0.360361	0.292456	23.0005	-1.23219	0.230326	0.418347	NA	NA	0.418347
isoComp_00003274	geneComp_00000114	ARPP21	ENST00000684406	Brain_Frontal_Cortex_BA9	Brain_Putamen_basal_ganglia	-3.17445	0.347729	23.0005	-9.12909	4.14334e-09	4.51624e-07	NA	NA	4.51624e-07
isoComp_00003678	geneComp_00000128	ARPP21	ENST00000684406	Brain_Frontal_Cortex_BA9	Cells_Cultured_fibroblasts	NA	NA	23.0005	NA	NA	NA	NA	NA	NA
isoComp_00004082	geneComp_00000142	ARPP21	ENST00000684406	Brain_Frontal_Cortex_BA9	Heart_Atrial_Appendage	NA	NA	23.0005	NA	NA	NA	NA	NA	NA
isoComp_00004486	geneComp_00000156	ARPP21	ENST00000684406	Brain_Frontal_Cortex_BA9	Heart_Left_Ventricle	NA	NA	23.0005	NA	NA	NA	NA	NA	NA
isoComp_00004890	geneComp_00000170	ARPP21	ENST00000684406	Brain_Frontal_Cortex_BA9	Liver	1.41368	1.73429	23.0005	0.815134	0.423356	0.665274	NA	NA	0.665274
isoComp_00005294	geneComp_00000184	ARPP21	ENST00000684406	Brain_Frontal_Cortex_BA9	Lung	NA	NA	23.0005	NA	NA	NA	NA	NA	NA
isoComp_00005698	geneComp_00000198	ARPP21	ENST00000684406	Brain_Frontal_Cortex_BA9	Muscle_Skeletal	1.47656	0.337813	23.0005	4.37093	0.000223343	0.00145648	NA	NA	0.00145648
isoComp_00006102	geneComp_00000212	ARPP21	ENST00000684406	Brain_Putamen_basal_ganglia	Cells_Cultured_fibroblasts	NA	NA	23.0005	NA	NA	NA	NA	NA	NA
isoComp_00006506	geneComp_00000226	ARPP21	ENST00000684406	Brain_Putamen_basal_ganglia	Heart_Atrial_Appendage	NA	NA	23.0005	NA	NA	NA	NA	NA	NA
isoComp_00006910	geneComp_00000240	ARPP21	ENST00000684406	Brain_Putamen_basal_ganglia	Heart_Left_Ventricle	NA	NA	23.0005	NA	NA	NA	NA	NA	NA
isoComp_00007314	geneComp_00000254	ARPP21	ENST00000684406	Brain_Putamen_basal_ganglia	Liver	4.58813	1.74113	23.0005	2.63515	0.0147955	0.0651003	NA	NA	0.0651003
isoComp_00007718	geneComp_00000268	ARPP21	ENST00000684406	Brain_Putamen_basal_ganglia	Lung	NA	NA	23.0005	NA	NA	NA	NA	NA	NA
isoComp_00008122	geneComp_00000282	ARPP21	ENST00000684406	Brain_Putamen_basal_ganglia	Muscle_Skeletal	4.65101	0.371321	23.0005	12.5256	9.3475e-12	2.07982e-10	NA	NA	2.07982e-10
isoComp_00008526	geneComp_00000296	ARPP21	ENST00000684406	Cells_Cultured_fibroblasts	Heart_Atrial_Appendage	NA	NA	23.0005	NA	NA	NA	NA	NA	NA
isoComp_00008930	geneComp_00000310	ARPP21	ENST00000684406	Cells_Cultured_fibroblasts	Heart_Left_Ventricle	NA	NA	23.0005	NA	NA	NA	NA	NA	NA
isoComp_00009334	geneComp_00000324	ARPP21	ENST00000684406	Cells_Cultured_fibroblasts	Liver	NA	NA	23.0005	NA	NA	NA	NA	NA	NA
isoComp_00009738	geneComp_00000338	ARPP21	ENST00000684406	Cells_Cultured_fibroblasts	Lung	NA	NA	23.0005	NA	NA	NA	NA	NA	NA
isoComp_00010142	geneComp_00000352	ARPP21	ENST00000684406	Cells_Cultured_fibroblasts	Muscle_Skeletal	NA	NA	23.0005	NA	NA	NA	NA	NA	NA
isoComp_00010546	geneComp_00000366	ARPP21	ENST00000684406	Heart_Atrial_Appendage	Heart_Left_Ventricle	NA	NA	23.0005	NA	NA	NA	NA	NA	NA
isoComp_00010950	geneComp_00000380	ARPP21	ENST00000684406	Heart_Atrial_Appendage	Liver	NA	NA	23.0005	NA	NA	NA	NA	NA	NA
isoComp_00011354	geneComp_00000394	ARPP21	ENST00000684406	Heart_Atrial_Appendage	Lung	NA	NA	23.0005	NA	NA	NA	NA	NA	NA
isoComp_00011758	geneComp_00000408	ARPP21	ENST00000684406	Heart_Atrial_Appendage	Muscle_Skeletal	NA	NA	23.0005	NA	NA	NA	NA	NA	NA
isoComp_00012162	geneComp_00000422	ARPP21	ENST00000684406	Heart_Left_Ventricle	Liver	NA	NA	23.0005	NA	NA	NA	NA	NA	NA
isoComp_00012566	geneComp_00000436	ARPP21	ENST00000684406	Heart_Left_Ventricle	Lung	NA	NA	23.0005	NA	NA	NA	NA	NA	NA
isoComp_00012970	geneComp_00000450	ARPP21	ENST00000684406	Heart_Left_Ventricle	Muscle_Skeletal	NA	NA	23.0005	NA	NA	NA	NA	NA	NA
isoComp_00013374	geneComp_00000464	ARPP21	ENST00000684406	Liver	Lung	NA	NA	23.0005	NA	NA	NA	NA	NA	NA
isoComp_00013778	geneComp_00000478	ARPP21	ENST00000684406	Liver	Muscle_Skeletal	0.0628766	1.73918	23.0005	0.0361531	0.971472	0.990497	NA	NA	0.990497
isoComp_00014182	geneComp_00000492	ARPP21	ENST00000684406	Lung	Muscle_Skeletal	NA	NA	23.0005	NA	NA	NA	NA	NA	NA
isoComp_00000043	geneComp_00000003	CACNA1A	ENST00000360228	Brain_Cerebellar_Hemisphere	Brain_Frontal_Cortex_BA9	0.814415	0.522249	39.0005	1.55944	0.126972	0.337559	NA	NA	0.337559
isoComp_00000447	geneComp_00000017	CACNA1A	ENST00000360228	Brain_Cerebellar_Hemisphere	Brain_Putamen_basal_ganglia	0.644674	0.610344	39.0005	1.05625	0.297355	0.675243	NA	NA	0.675243
isoComp_00000851	geneComp_00000031	CACNA1A	ENST00000360228	Brain_Cerebellar_Hemisphere	Cells_Cultured_fibroblasts	0.490455	1.21134	39.0005	0.404888	0.687772	0.824712	NA	NA	0.824712
isoComp_00001255	geneComp_00000045	CACNA1A	ENST00000360228	Brain_Cerebellar_Hemisphere	Heart_Atrial_Appendage	1.114	2.63441	39.0005	0.422864	0.674717	0.824654	NA	NA	0.824654
isoComp_00001659	geneComp_00000059	CACNA1A	ENST00000360228	Brain_Cerebellar_Hemisphere	Heart_Left_Ventricle	1.61905	2.91882	39.0005	0.554694	0.582271	0.706362	NA	NA	0.706362
isoComp_00002063	geneComp_00000073	CACNA1A	ENST00000360228	Brain_Cerebellar_Hemisphere	Liver	1.31537	6.31634	39.0005	0.208248	0.836119	0.923246	NA	NA	0.923246
isoComp_00002467	geneComp_00000087	CACNA1A	ENST00000360228	Brain_Cerebellar_Hemisphere	Lung	1.40374	2.35884	39.0005	0.595099	0.555215	0.855031	NA	NA	0.855031
isoComp_00002871	geneComp_00000101	CACNA1A	ENST00000360228	Brain_Cerebellar_Hemisphere	Muscle_Skeletal	1.52678	2.72953	39.0005	0.559358	0.579116	0.805333	NA	NA	0.805333
isoComp_00003275	geneComp_00000115	CACNA1A	ENST00000360228	Brain_Frontal_Cortex_BA9	Brain_Putamen_basal_ganglia	-0.169741	0.768728	39.0005	-0.220807	0.826395	0.988288	NA	NA	0.988288
isoComp_00003679	geneComp_00000129	CACNA1A	ENST00000360228	Brain_Frontal_Cortex_BA9	Cells_Cultured_fibroblasts	-0.323959	1.29837	39.0005	-0.249513	0.804274	0.912819	NA	NA	0.912819
isoComp_00004083	geneComp_00000143	CACNA1A	ENST00000360228	Brain_Frontal_Cortex_BA9	Heart_Atrial_Appendage	0.299583	2.67554	39.0005	0.111971	0.911421	0.94837	NA	NA	0.94837
isoComp_00004487	geneComp_00000157	CACNA1A	ENST00000360228	Brain_Frontal_Cortex_BA9	Heart_Left_Ventricle	0.804635	2.956	39.0005	0.272204	0.786901	0.856333	NA	NA	0.856333
isoComp_00004891	geneComp_00000171	CACNA1A	ENST00000360228	Brain_Frontal_Cortex_BA9	Liver	0.500953	6.33361	39.0005	0.0790943	0.937362	0.995123	NA	NA	0.995123
isoComp_00005295	geneComp_00000185	CACNA1A	ENST00000360228	Brain_Frontal_Cortex_BA9	Lung	0.589329	2.40469	39.0005	0.245074	0.807684	0.928234	NA	NA	0.928234
isoComp_00005699	geneComp_00000199	CACNA1A	ENST00000360228	Brain_Frontal_Cortex_BA9	Muscle_Skeletal	0.712368	2.76925	39.0005	0.257242	0.798344	0.927783	NA	NA	0.927783
isoComp_00006103	geneComp_00000213	CACNA1A	ENST00000360228	Brain_Putamen_basal_ganglia	Cells_Cultured_fibroblasts	-0.154219	1.33624	39.0005	-0.115413	0.90871	0.946397	NA	NA	0.946397
isoComp_00006507	geneComp_00000227	CACNA1A	ENST00000360228	Brain_Putamen_basal_ganglia	Heart_Atrial_Appendage	0.469323	2.69412	39.0005	0.174203	0.862607	0.980298	NA	NA	0.980298
isoComp_00006911	geneComp_00000241	CACNA1A	ENST00000360228	Brain_Putamen_basal_ganglia	Heart_Left_Ventricle	0.974376	2.97283	39.0005	0.327761	0.744846	0.810567	NA	NA	0.810567
isoComp_00007315	geneComp_00000255	CACNA1A	ENST00000360228	Brain_Putamen_basal_ganglia	Liver	0.670693	6.34148	39.0005	0.105763	0.916313	0.971512	NA	NA	0.971512
isoComp_00007719	geneComp_00000269	CACNA1A	ENST00000360228	Brain_Putamen_basal_ganglia	Lung	0.75907	2.42535	39.0005	0.312973	0.755969	0.909525	NA	NA	0.909525
isoComp_00008123	geneComp_00000283	CACNA1A	ENST00000360228	Brain_Putamen_basal_ganglia	Muscle_Skeletal	0.882109	2.78721	39.0005	0.316485	0.753322	0.900906	NA	NA	0.900906
isoComp_00008527	geneComp_00000297	CACNA1A	ENST00000360228	Cells_Cultured_fibroblasts	Heart_Atrial_Appendage	0.623542	2.89018	39.0005	0.215745	0.830311	0.909387	NA	NA	0.909387
isoComp_00008931	geneComp_00000311	CACNA1A	ENST00000360228	Cells_Cultured_fibroblasts	Heart_Left_Ventricle	1.12859	3.15159	39.0005	0.358103	0.722197	0.950967	NA	NA	0.950967
isoComp_00009335	geneComp_00000325	CACNA1A	ENST00000360228	Cells_Cultured_fibroblasts	Liver	0.824912	6.42722	39.0005	0.128347	0.898534	0.991676	NA	NA	0.991676
isoComp_00009739	geneComp_00000339	CACNA1A	ENST00000360228	Cells_Cultured_fibroblasts	Lung	0.913288	2.64143	39.0005	0.345755	0.731385	0.857134	NA	NA	0.857134
isoComp_00010143	geneComp_00000353	CACNA1A	ENST00000360228	Cells_Cultured_fibroblasts	Muscle_Skeletal	1.03633	2.97714	39.0005	0.348096	0.72964	0.98428	NA	NA	0.98428
isoComp_00010547	geneComp_00000367	CACNA1A	ENST00000360228	Heart_Atrial_Appendage	Heart_Left_Ventricle	0.505052	3.92496	39.0005	0.128677	0.898274	0.985315	NA	NA	0.985315
isoComp_00010951	geneComp_00000381	CACNA1A	ENST00000360228	Heart_Atrial_Appendage	Liver	0.20137	6.83974	39.0005	0.0294412	0.976663	0.995219	NA	NA	0.995219
isoComp_00011355	geneComp_00000395	CACNA1A	ENST00000360228	Heart_Atrial_Appendage	Lung	0.289746	3.52844	39.0005	0.0821173	0.934973	1	NA	NA	1
isoComp_00011759	geneComp_00000409	CACNA1A	ENST00000360228	Heart_Atrial_Appendage	Muscle_Skeletal	0.412786	3.7863	39.0005	0.109021	0.913745	1	NA	NA	1
isoComp_00012163	geneComp_00000423	CACNA1A	ENST00000360228	Heart_Left_Ventricle	Liver	-0.303682	6.95423	39.0005	-0.0436687	0.965391	0.990749	NA	NA	0.990749
isoComp_00012567	geneComp_00000437	CACNA1A	ENST00000360228	Heart_Left_Ventricle	Lung	-0.215306	3.74557	39.0005	-0.0574828	0.954454	0.980578	NA	NA	0.980578
isoComp_00012971	geneComp_00000451	CACNA1A	ENST00000360228	Heart_Left_Ventricle	Muscle_Skeletal	-0.0922668	3.98942	39.0005	-0.0231279	0.981666	0.997765	NA	NA	0.997765
isoComp_00013375	geneComp_00000465	CACNA1A	ENST00000360228	Liver	Lung	0.0883764	6.7384	39.0005	0.0131153	0.989603	0.989603	NA	NA	0.989603
isoComp_00013779	geneComp_00000479	CACNA1A	ENST00000360228	Liver	Muscle_Skeletal	0.211416	6.87693	39.0005	0.0307427	0.975632	0.990497	NA	NA	0.990497
isoComp_00014183	geneComp_00000493	CACNA1A	ENST00000360228	Lung	Muscle_Skeletal	0.123039	3.60002	39.0005	0.0341774	0.97291	1	NA	NA	1
isoComp_00000049	geneComp_00000003	CACNA1A	ENST00000592864	Brain_Cerebellar_Hemisphere	Brain_Frontal_Cortex_BA9	1.71553	0.260163	39.0005	6.59405	7.76916e-08	2.8228e-06	NA	NA	2.8228e-06
isoComp_00000453	geneComp_00000017	CACNA1A	ENST00000592864	Brain_Cerebellar_Hemisphere	Brain_Putamen_basal_ganglia	2.94995	0.201422	39.0005	14.6456	1.93326e-17	2.10725e-15	NA	NA	2.10725e-15
isoComp_00000857	geneComp_00000031	CACNA1A	ENST00000592864	Brain_Cerebellar_Hemisphere	Cells_Cultured_fibroblasts	4.16244	0.257361	39.0005	16.1735	6.87907e-19	1.39301e-17	NA	NA	1.39301e-17
isoComp_00001261	geneComp_00000045	CACNA1A	ENST00000592864	Brain_Cerebellar_Hemisphere	Heart_Atrial_Appendage	3.37197	0.691578	39.0005	4.87576	1.85213e-05	0.000101867	NA	NA	0.000101867
isoComp_00001665	geneComp_00000059	CACNA1A	ENST00000592864	Brain_Cerebellar_Hemisphere	Heart_Left_Ventricle	3.86032	0.735215	39.0005	5.2506	5.66356e-06	2.9936e-05	NA	NA	2.9936e-05
isoComp_00002069	geneComp_00000073	CACNA1A	ENST00000592864	Brain_Cerebellar_Hemisphere	Liver	3.9781	1.48063	39.0005	2.68677	0.0105477	0.0421909	NA	NA	0.0421909
isoComp_00002473	geneComp_00000087	CACNA1A	ENST00000592864	Brain_Cerebellar_Hemisphere	Lung	3.75421	0.595948	39.0005	6.29956	1.98737e-07	2.1861e-06	NA	NA	2.1861e-06
isoComp_00002877	geneComp_00000101	CACNA1A	ENST00000592864	Brain_Cerebellar_Hemisphere	Muscle_Skeletal	3.64436	0.713611	39.0005	5.10692	8.93233e-06	4.67634e-05	NA	NA	4.67634e-05
isoComp_00003281	geneComp_00000115	CACNA1A	ENST00000592864	Brain_Frontal_Cortex_BA9	Brain_Putamen_basal_ganglia	1.23442	0.273137	39.0005	4.51943	5.62963e-05	0.00102272	NA	NA	0.00102272
isoComp_00003685	geneComp_00000129	CACNA1A	ENST00000592864	Brain_Frontal_Cortex_BA9	Cells_Cultured_fibroblasts	2.44692	0.31665	39.0005	7.7275	2.1949e-09	4.44467e-08	NA	NA	4.44467e-08
isoComp_00004089	geneComp_00000143	CACNA1A	ENST00000592864	Brain_Frontal_Cortex_BA9	Heart_Atrial_Appendage	1.65644	0.715761	39.0005	2.31424	0.0260111	0.0715306	NA	NA	0.0715306
isoComp_00004493	geneComp_00000157	CACNA1A	ENST00000592864	Brain_Frontal_Cortex_BA9	Heart_Left_Ventricle	2.1448	0.758006	39.0005	2.82952	0.00732823	0.0246495	NA	NA	0.0246495
isoComp_00004897	geneComp_00000171	CACNA1A	ENST00000592864	Brain_Frontal_Cortex_BA9	Liver	2.26258	1.49208	39.0005	1.5164	0.137483	0.302463	NA	NA	0.302463
isoComp_00005301	geneComp_00000185	CACNA1A	ENST00000592864	Brain_Frontal_Cortex_BA9	Lung	2.03868	0.623848	39.0005	3.26792	0.0022651	0.0114749	NA	NA	0.0114749
isoComp_00005705	geneComp_00000199	CACNA1A	ENST00000592864	Brain_Frontal_Cortex_BA9	Muscle_Skeletal	1.92883	0.737071	39.0005	2.61689	0.0125615	0.0432447	NA	NA	0.0432447
isoComp_00006109	geneComp_00000213	CACNA1A	ENST00000592864	Brain_Putamen_basal_ganglia	Cells_Cultured_fibroblasts	1.21249	0.27047	39.0005	4.48292	6.30228e-05	0.000464077	NA	NA	0.000464077
isoComp_00006513	geneComp_00000227	CACNA1A	ENST00000592864	Brain_Putamen_basal_ganglia	Heart_Atrial_Appendage	0.422019	0.696563	39.0005	0.605859	0.548118	0.710626	NA	NA	0.710626
isoComp_00006917	geneComp_00000241	CACNA1A	ENST00000592864	Brain_Putamen_basal_ganglia	Heart_Left_Ventricle	0.910373	0.739905	39.0005	1.23039	0.22592	0.348294	NA	NA	0.348294
isoComp_00007321	geneComp_00000255	CACNA1A	ENST00000592864	Brain_Putamen_basal_ganglia	Liver	1.02816	1.48296	39.0005	0.693312	0.492222	0.720311	NA	NA	0.720311
isoComp_00007725	geneComp_00000269	CACNA1A	ENST00000592864	Brain_Putamen_basal_ganglia	Lung	0.804262	0.601725	39.0005	1.33659	0.189101	0.416022	NA	NA	0.416022
isoComp_00008129	geneComp_00000283	CACNA1A	ENST00000592864	Brain_Putamen_basal_ganglia	Muscle_Skeletal	0.694409	0.718443	39.0005	0.966547	0.339726	0.592856	NA	NA	0.592856
isoComp_00008533	geneComp_00000297	CACNA1A	ENST00000592864	Cells_Cultured_fibroblasts	Heart_Atrial_Appendage	-0.790474	0.714747	39.0005	-1.10595	0.275524	0.551048	NA	NA	0.551048
isoComp_00008937	geneComp_00000311	CACNA1A	ENST00000592864	Cells_Cultured_fibroblasts	Heart_Left_Ventricle	-0.30212	0.757049	39.0005	-0.399076	0.692014	0.950967	NA	NA	0.950967
isoComp_00009341	geneComp_00000325	CACNA1A	ENST00000592864	Cells_Cultured_fibroblasts	Liver	-0.184337	1.49159	39.0005	-0.123585	0.902279	0.991676	NA	NA	0.991676
isoComp_00009745	geneComp_00000339	CACNA1A	ENST00000592864	Cells_Cultured_fibroblasts	Lung	-0.408231	0.622685	39.0005	-0.655599	0.515931	0.857134	NA	NA	0.857134
isoComp_00010149	geneComp_00000353	CACNA1A	ENST00000592864	Cells_Cultured_fibroblasts	Muscle_Skeletal	-0.518085	0.736087	39.0005	-0.703836	0.485716	0.846534	NA	NA	0.846534
isoComp_00010553	geneComp_00000367	CACNA1A	ENST00000592864	Heart_Atrial_Appendage	Heart_Left_Ventricle	0.488354	0.992557	39.0005	0.492016	0.625466	0.93669	NA	NA	0.93669
isoComp_00010957	geneComp_00000381	CACNA1A	ENST00000592864	Heart_Atrial_Appendage	Liver	0.606137	1.62385	39.0005	0.373272	0.710968	0.922745	NA	NA	0.922745
isoComp_00011361	geneComp_00000395	CACNA1A	ENST00000592864	Heart_Atrial_Appendage	Lung	0.382243	0.894306	39.0005	0.427418	0.671425	0.984643	NA	NA	0.984643
isoComp_00011765	geneComp_00000409	CACNA1A	ENST00000592864	Heart_Atrial_Appendage	Muscle_Skeletal	0.27239	0.976663	39.0005	0.278898	0.781796	1	NA	NA	1
isoComp_00012169	geneComp_00000423	CACNA1A	ENST00000592864	Heart_Left_Ventricle	Liver	0.117783	1.64291	39.0005	0.0716918	0.943214	0.990749	NA	NA	0.990749
isoComp_00012573	geneComp_00000437	CACNA1A	ENST00000592864	Heart_Left_Ventricle	Lung	-0.106111	0.928462	39.0005	-0.114287	0.909597	0.980578	NA	NA	0.980578
isoComp_00012977	geneComp_00000451	CACNA1A	ENST00000592864	Heart_Left_Ventricle	Muscle_Skeletal	-0.215964	1.00803	39.0005	-0.214243	0.831474	0.997765	NA	NA	0.997765
isoComp_00013381	geneComp_00000465	CACNA1A	ENST00000592864	Liver	Lung	-0.223894	1.58548	39.0005	-0.141215	0.888427	0.989603	NA	NA	0.989603
isoComp_00013785	geneComp_00000479	CACNA1A	ENST00000592864	Liver	Muscle_Skeletal	-0.333747	1.63335	39.0005	-0.204332	0.839156	0.983839	NA	NA	0.983839
isoComp_00014189	geneComp_00000493	CACNA1A	ENST00000592864	Lung	Muscle_Skeletal	-0.109853	0.911451	39.0005	-0.120526	0.904686	1	NA	NA	1
isoComp_00000052	geneComp_00000003	CACNA1A	ENST00000635786	Brain_Cerebellar_Hemisphere	Brain_Frontal_Cortex_BA9	-2.03193	3.32542	39.0005	-0.611028	0.544726	0.881415	NA	NA	0.881415
isoComp_00000456	geneComp_00000017	CACNA1A	ENST00000635786	Brain_Cerebellar_Hemisphere	Brain_Putamen_basal_ganglia	-1.60461	3.05207	39.0005	-0.525743	0.602043	1	NA	NA	1
isoComp_00000860	geneComp_00000031	CACNA1A	ENST00000635786	Brain_Cerebellar_Hemisphere	Cells_Cultured_fibroblasts	0.5061	2.2692	39.0005	0.22303	0.824676	0.902686	NA	NA	0.902686
isoComp_00001264	geneComp_00000045	CACNA1A	ENST00000635786	Brain_Cerebellar_Hemisphere	Heart_Atrial_Appendage	1.45085	4.186	39.0005	0.346596	0.730758	0.859281	NA	NA	0.859281
isoComp_00001668	geneComp_00000059	CACNA1A	ENST00000635786	Brain_Cerebellar_Hemisphere	Heart_Left_Ventricle	1.9392	4.4579	39.0005	0.435004	0.665957	0.770013	NA	NA	0.770013
isoComp_00002072	geneComp_00000073	CACNA1A	ENST00000635786	Brain_Cerebellar_Hemisphere	Liver	2.05699	9.06768	39.0005	0.226848	0.821727	0.923246	NA	NA	0.923246
isoComp_00002476	geneComp_00000087	CACNA1A	ENST00000635786	Brain_Cerebellar_Hemisphere	Lung	1.58628	3.80419	39.0005	0.416982	0.678978	0.899097	NA	NA	0.899097
isoComp_00002880	geneComp_00000101	CACNA1A	ENST00000635786	Brain_Cerebellar_Hemisphere	Muscle_Skeletal	1.72324	4.32335	39.0005	0.398589	0.69237	0.892486	NA	NA	0.892486
isoComp_00003284	geneComp_00000115	CACNA1A	ENST00000635786	Brain_Frontal_Cortex_BA9	Brain_Putamen_basal_ganglia	0.427321	4.49075	39.0005	0.0951557	0.924678	0.988288	NA	NA	0.988288
isoComp_00003688	geneComp_00000129	CACNA1A	ENST00000635786	Brain_Frontal_Cortex_BA9	Cells_Cultured_fibroblasts	2.53803	4.00013	39.0005	0.634487	0.529468	0.735427	NA	NA	0.735427
isoComp_00004092	geneComp_00000143	CACNA1A	ENST00000635786	Brain_Frontal_Cortex_BA9	Heart_Atrial_Appendage	3.48278	5.32676	39.0005	0.653826	0.51706	0.674808	NA	NA	0.674808
isoComp_00004496	geneComp_00000157	CACNA1A	ENST00000635786	Brain_Frontal_Cortex_BA9	Heart_Left_Ventricle	3.97113	5.54298	39.0005	0.716425	0.477997	0.655033	NA	NA	0.655033
isoComp_00004900	geneComp_00000171	CACNA1A	ENST00000635786	Brain_Frontal_Cortex_BA9	Liver	4.08891	9.64752	39.0005	0.423831	0.674018	0.883304	NA	NA	0.883304
isoComp_00005304	geneComp_00000185	CACNA1A	ENST00000635786	Brain_Frontal_Cortex_BA9	Lung	3.61821	5.03225	39.0005	0.719003	0.476425	0.801719	NA	NA	0.801719
isoComp_00005708	geneComp_00000199	CACNA1A	ENST00000635786	Brain_Frontal_Cortex_BA9	Muscle_Skeletal	3.75517	5.43535	39.0005	0.690878	0.493734	0.845321	NA	NA	0.845321
isoComp_00006112	geneComp_00000213	CACNA1A	ENST00000635786	Brain_Putamen_basal_ganglia	Cells_Cultured_fibroblasts	2.11071	3.77594	39.0005	0.558988	0.579366	0.735207	NA	NA	0.735207
isoComp_00006516	geneComp_00000227	CACNA1A	ENST00000635786	Brain_Putamen_basal_ganglia	Heart_Atrial_Appendage	3.05546	5.16053	39.0005	0.592082	0.557213	0.710626	NA	NA	0.710626
isoComp_00006920	geneComp_00000241	CACNA1A	ENST00000635786	Brain_Putamen_basal_ganglia	Heart_Left_Ventricle	3.54381	5.38343	39.0005	0.658281	0.514225	0.629911	NA	NA	0.629911
isoComp_00007324	geneComp_00000255	CACNA1A	ENST00000635786	Brain_Putamen_basal_ganglia	Liver	3.66159	9.55674	39.0005	0.383142	0.703695	0.860071	NA	NA	0.860071
isoComp_00007728	geneComp_00000269	CACNA1A	ENST00000635786	Brain_Putamen_basal_ganglia	Lung	3.19088	4.85595	39.0005	0.657108	0.514971	0.793055	NA	NA	0.793055
isoComp_00008132	geneComp_00000283	CACNA1A	ENST00000635786	Brain_Putamen_basal_ganglia	Muscle_Skeletal	3.32784	5.27255	39.0005	0.631164	0.531615	0.785734	NA	NA	0.785734
isoComp_00008536	geneComp_00000297	CACNA1A	ENST00000635786	Cells_Cultured_fibroblasts	Heart_Atrial_Appendage	0.94475	4.73975	39.0005	0.199325	0.843044	0.909387	NA	NA	0.909387
isoComp_00008940	geneComp_00000311	CACNA1A	ENST00000635786	Cells_Cultured_fibroblasts	Heart_Left_Ventricle	1.4331	4.98151	39.0005	0.287685	0.775111	0.950967	NA	NA	0.950967
isoComp_00009344	geneComp_00000325	CACNA1A	ENST00000635786	Cells_Cultured_fibroblasts	Liver	1.55089	9.33624	39.0005	0.166115	0.868925	0.991676	NA	NA	0.991676
isoComp_00009748	geneComp_00000339	CACNA1A	ENST00000635786	Cells_Cultured_fibroblasts	Lung	1.08018	4.40618	39.0005	0.245151	0.807625	0.86975	NA	NA	0.86975
isoComp_00010152	geneComp_00000353	CACNA1A	ENST00000635786	Cells_Cultured_fibroblasts	Muscle_Skeletal	1.21714	4.86147	39.0005	0.250364	0.80362	0.98428	NA	NA	0.98428
isoComp_00010556	geneComp_00000367	CACNA1A	ENST00000635786	Heart_Atrial_Appendage	Heart_Left_Ventricle	0.488354	6.09826	39.0005	0.0800808	0.936583	0.985315	NA	NA	0.985315
isoComp_00010960	geneComp_00000381	CACNA1A	ENST00000635786	Heart_Atrial_Appendage	Liver	0.606137	9.97691	39.0005	0.0607539	0.951865	0.995219	NA	NA	0.995219
isoComp_00011364	geneComp_00000395	CACNA1A	ENST00000635786	Heart_Atrial_Appendage	Lung	0.13543	5.63807	39.0005	0.0240206	0.980959	1	NA	NA	1
isoComp_00011768	geneComp_00000409	CACNA1A	ENST00000635786	Heart_Atrial_Appendage	Muscle_Skeletal	0.27239	6.00061	39.0005	0.0453937	0.964025	1	NA	NA	1
isoComp_00012172	geneComp_00000423	CACNA1A	ENST00000635786	Heart_Left_Ventricle	Liver	0.117783	10.094	39.0005	0.0116686	0.990749	0.990749	NA	NA	0.990749
isoComp_00012576	geneComp_00000437	CACNA1A	ENST00000635786	Heart_Left_Ventricle	Lung	-0.352924	5.84278	39.0005	-0.0604035	0.952143	0.980578	NA	NA	0.980578
isoComp_00012980	geneComp_00000451	CACNA1A	ENST00000635786	Heart_Left_Ventricle	Muscle_Skeletal	-0.215964	6.19334	39.0005	-0.0348704	0.972361	0.997765	NA	NA	0.997765
isoComp_00013384	geneComp_00000465	CACNA1A	ENST00000635786	Liver	Lung	-0.470707	9.82283	39.0005	-0.0479197	0.962025	0.989603	NA	NA	0.989603
isoComp_00013788	geneComp_00000479	CACNA1A	ENST00000635786	Liver	Muscle_Skeletal	-0.333747	10.0353	39.0005	-0.0332573	0.973639	0.990497	NA	NA	0.990497
isoComp_00014192	geneComp_00000493	CACNA1A	ENST00000635786	Lung	Muscle_Skeletal	0.13696	5.74078	39.0005	0.0238574	0.981088	1	NA	NA	1
isoComp_00000053	geneComp_00000003	CACNA1A	ENST00000635895	Brain_Cerebellar_Hemisphere	Brain_Frontal_Cortex_BA9	0.496296	0.446378	39.0005	1.11183	0.273018	0.56149	NA	NA	0.56149
isoComp_00000457	geneComp_00000017	CACNA1A	ENST00000635895	Brain_Cerebellar_Hemisphere	Brain_Putamen_basal_ganglia	0.460585	0.505105	39.0005	0.911861	0.367444	0.780523	NA	NA	0.780523
isoComp_00000861	geneComp_00000031	CACNA1A	ENST00000635895	Brain_Cerebellar_Hemisphere	Cells_Cultured_fibroblasts	0.190081	1.04663	39.0005	0.181611	0.856828	0.920388	NA	NA	0.920388
isoComp_00001265	geneComp_00000045	CACNA1A	ENST00000635895	Brain_Cerebellar_Hemisphere	Heart_Atrial_Appendage	0.985523	2.15318	39.0005	0.457705	0.649704	0.811491	NA	NA	0.811491
isoComp_00001669	geneComp_00000059	CACNA1A	ENST00000635895	Brain_Cerebellar_Hemisphere	Heart_Left_Ventricle	1.49058	2.38572	39.0005	0.624791	0.535747	0.669247	NA	NA	0.669247
isoComp_00002073	geneComp_00000073	CACNA1A	ENST00000635895	Brain_Cerebellar_Hemisphere	Liver	1.18689	5.16331	39.0005	0.22987	0.819394	0.923246	NA	NA	0.923246
isoComp_00002477	geneComp_00000087	CACNA1A	ENST00000635895	Brain_Cerebellar_Hemisphere	Lung	1.27527	1.92787	39.0005	0.661492	0.512186	0.804864	NA	NA	0.804864
isoComp_00002881	geneComp_00000101	CACNA1A	ENST00000635895	Brain_Cerebellar_Hemisphere	Muscle_Skeletal	1.39831	2.23096	39.0005	0.626776	0.534458	0.783948	NA	NA	0.783948
isoComp_00003285	geneComp_00000115	CACNA1A	ENST00000635895	Brain_Frontal_Cortex_BA9	Brain_Putamen_basal_ganglia	-0.035711	0.649166	39.0005	-0.0550106	0.956411	0.988288	NA	NA	0.988288
isoComp_00003689	geneComp_00000129	CACNA1A	ENST00000635895	Brain_Frontal_Cortex_BA9	Cells_Cultured_fibroblasts	-0.306216	1.12327	39.0005	-0.272612	0.78659	0.910197	NA	NA	0.910197
isoComp_00004093	geneComp_00000143	CACNA1A	ENST00000635895	Brain_Frontal_Cortex_BA9	Heart_Atrial_Appendage	0.489226	2.19146	39.0005	0.223243	0.824512	0.933639	NA	NA	0.933639
isoComp_00004497	geneComp_00000157	CACNA1A	ENST00000635895	Brain_Frontal_Cortex_BA9	Heart_Left_Ventricle	0.994279	2.42032	39.0005	0.410805	0.683464	0.790255	NA	NA	0.790255
isoComp_00004901	geneComp_00000171	CACNA1A	ENST00000635895	Brain_Frontal_Cortex_BA9	Liver	0.690596	5.17939	39.0005	0.133335	0.894614	0.995123	NA	NA	0.995123
isoComp_00005305	geneComp_00000185	CACNA1A	ENST00000635895	Brain_Frontal_Cortex_BA9	Lung	0.778973	1.97052	39.0005	0.395313	0.694766	0.928234	NA	NA	0.928234
isoComp_00005709	geneComp_00000199	CACNA1A	ENST00000635895	Brain_Frontal_Cortex_BA9	Muscle_Skeletal	0.902012	2.26792	39.0005	0.397727	0.693	0.8811	NA	NA	0.8811
isoComp_00006113	geneComp_00000213	CACNA1A	ENST00000635895	Brain_Putamen_basal_ganglia	Cells_Cultured_fibroblasts	-0.270505	1.14787	39.0005	-0.235658	0.814931	0.880126	NA	NA	0.880126
isoComp_00006517	geneComp_00000227	CACNA1A	ENST00000635895	Brain_Putamen_basal_ganglia	Heart_Atrial_Appendage	0.524937	2.20417	39.0005	0.238157	0.813007	0.948508	NA	NA	0.948508
isoComp_00006921	geneComp_00000241	CACNA1A	ENST00000635895	Brain_Putamen_basal_ganglia	Heart_Left_Ventricle	1.02999	2.43183	39.0005	0.423544	0.674225	0.744666	NA	NA	0.744666
isoComp_00007325	geneComp_00000255	CACNA1A	ENST00000635895	Brain_Putamen_basal_ganglia	Liver	0.726307	5.18478	39.0005	0.140084	0.889314	0.971512	NA	NA	0.971512
isoComp_00007729	geneComp_00000269	CACNA1A	ENST00000635895	Brain_Putamen_basal_ganglia	Lung	0.814684	1.98465	39.0005	0.410492	0.683692	0.854981	NA	NA	0.854981
isoComp_00008133	geneComp_00000283	CACNA1A	ENST00000635895	Brain_Putamen_basal_ganglia	Muscle_Skeletal	0.937723	2.2802	39.0005	0.411245	0.683144	0.868569	NA	NA	0.868569
isoComp_00008537	geneComp_00000297	CACNA1A	ENST00000635895	Cells_Cultured_fibroblasts	Heart_Atrial_Appendage	0.795442	2.38719	39.0005	0.333213	0.740758	0.909387	NA	NA	0.909387
isoComp_00008941	geneComp_00000311	CACNA1A	ENST00000635895	Cells_Cultured_fibroblasts	Heart_Left_Ventricle	1.30049	2.59887	39.0005	0.500407	0.6196	0.938252	NA	NA	0.938252
isoComp_00009345	geneComp_00000325	CACNA1A	ENST00000635895	Cells_Cultured_fibroblasts	Liver	0.996812	5.26519	39.0005	0.189321	0.850823	0.991676	NA	NA	0.991676
isoComp_00009749	geneComp_00000339	CACNA1A	ENST00000635895	Cells_Cultured_fibroblasts	Lung	1.08519	2.18613	39.0005	0.496398	0.6224	0.857134	NA	NA	0.857134
isoComp_00010153	geneComp_00000353	CACNA1A	ENST00000635895	Cells_Cultured_fibroblasts	Muscle_Skeletal	1.20823	2.45757	39.0005	0.491636	0.625733	0.938753	NA	NA	0.938753
isoComp_00010557	geneComp_00000367	CACNA1A	ENST00000635895	Heart_Atrial_Appendage	Heart_Left_Ventricle	0.505052	3.20857	39.0005	0.157408	0.875736	0.985315	NA	NA	0.985315
isoComp_00010961	geneComp_00000381	CACNA1A	ENST00000635895	Heart_Atrial_Appendage	Liver	0.20137	5.59133	39.0005	0.0360146	0.971454	0.995219	NA	NA	0.995219
isoComp_00011365	geneComp_00000395	CACNA1A	ENST00000635895	Heart_Atrial_Appendage	Lung	0.289746	2.88443	39.0005	0.100452	0.9205	1	NA	NA	1
isoComp_00011769	geneComp_00000409	CACNA1A	ENST00000635895	Heart_Atrial_Appendage	Muscle_Skeletal	0.412786	3.09522	39.0005	0.133362	0.894593	1	NA	NA	1
isoComp_00012173	geneComp_00000423	CACNA1A	ENST00000635895	Heart_Left_Ventricle	Liver	-0.303682	5.68493	39.0005	-0.0534188	0.957671	0.990749	NA	NA	0.990749
isoComp_00012577	geneComp_00000437	CACNA1A	ENST00000635895	Heart_Left_Ventricle	Lung	-0.215306	3.06192	39.0005	-0.0703173	0.9443	0.980578	NA	NA	0.980578
isoComp_00012981	geneComp_00000451	CACNA1A	ENST00000635895	Heart_Left_Ventricle	Muscle_Skeletal	-0.0922668	3.26127	39.0005	-0.0282917	0.977574	0.997765	NA	NA	0.997765
isoComp_00013385	geneComp_00000465	CACNA1A	ENST00000635895	Liver	Lung	0.0883764	5.50849	39.0005	0.0160437	0.987281	0.989603	NA	NA	0.989603
isoComp_00013789	geneComp_00000479	CACNA1A	ENST00000635895	Liver	Muscle_Skeletal	0.211416	5.62174	39.0005	0.0376068	0.970193	0.990497	NA	NA	0.990497
isoComp_00014193	geneComp_00000493	CACNA1A	ENST00000635895	Lung	Muscle_Skeletal	0.123039	2.94294	39.0005	0.0418083	0.966865	1	NA	NA	1
isoComp_00000061	geneComp_00000003	CACNA1A	ENST00000636670	Brain_Cerebellar_Hemisphere	Brain_Frontal_Cortex_BA9	0.107449	0.324449	39.0005	0.331172	0.742287	0.985538	NA	NA	0.985538
isoComp_00000465	geneComp_00000017	CACNA1A	ENST00000636670	Brain_Cerebellar_Hemisphere	Brain_Putamen_basal_ganglia	0.774382	0.275249	39.0005	2.81339	0.00763985	0.0346977	NA	NA	0.0346977
isoComp_00000869	geneComp_00000031	CACNA1A	ENST00000636670	Brain_Cerebellar_Hemisphere	Cells_Cultured_fibroblasts	1.51497	0.386973	39.0005	3.91493	0.000352859	0.00114326	NA	NA	0.00114326
isoComp_00001273	geneComp_00000045	CACNA1A	ENST00000636670	Brain_Cerebellar_Hemisphere	Heart_Atrial_Appendage	2.68813	0.704433	39.0005	3.81601	0.000472696	0.00151657	NA	NA	0.00151657
isoComp_00001677	geneComp_00000059	CACNA1A	ENST00000636670	Brain_Cerebellar_Hemisphere	Heart_Left_Ventricle	2.62441	0.852214	39.0005	3.07952	0.00378825	0.00966656	NA	NA	0.00966656
isoComp_00002081	geneComp_00000073	CACNA1A	ENST00000636670	Brain_Cerebellar_Hemisphere	Liver	4.12849	1.73051	39.0005	2.38571	0.0219994	0.0726285	NA	NA	0.0726285
isoComp_00002485	geneComp_00000087	CACNA1A	ENST00000636670	Brain_Cerebellar_Hemisphere	Lung	2.74139	0.65857	39.0005	4.16264	0.000167873	0.000807887	NA	NA	0.000807887
isoComp_00002889	geneComp_00000101	CACNA1A	ENST00000636670	Brain_Cerebellar_Hemisphere	Muscle_Skeletal	2.40845	0.82661	39.0005	2.91364	0.00588697	0.01541	NA	NA	0.01541
isoComp_00003293	geneComp_00000115	CACNA1A	ENST00000636670	Brain_Frontal_Cortex_BA9	Brain_Putamen_basal_ganglia	0.666933	0.408638	39.0005	1.63209	0.110711	0.547892	NA	NA	0.547892
isoComp_00003697	geneComp_00000129	CACNA1A	ENST00000636670	Brain_Frontal_Cortex_BA9	Cells_Cultured_fibroblasts	1.40752	0.490888	39.0005	2.8673	0.00664447	0.0256287	NA	NA	0.0256287
isoComp_00004101	geneComp_00000143	CACNA1A	ENST00000636670	Brain_Frontal_Cortex_BA9	Heart_Atrial_Appendage	2.58068	0.766453	39.0005	3.36704	0.00171884	0.00851079	NA	NA	0.00851079
isoComp_00004505	geneComp_00000157	CACNA1A	ENST00000636670	Brain_Frontal_Cortex_BA9	Heart_Left_Ventricle	2.51696	0.904153	39.0005	2.78378	0.00824385	0.0265237	NA	NA	0.0265237
isoComp_00004909	geneComp_00000171	CACNA1A	ENST00000636670	Brain_Frontal_Cortex_BA9	Liver	4.02104	1.75667	39.0005	2.28901	0.027577	0.0898806	NA	NA	0.0898806
isoComp_00005313	geneComp_00000185	CACNA1A	ENST00000636670	Brain_Frontal_Cortex_BA9	Lung	2.63394	0.724525	39.0005	3.6354	0.000800541	0.00513681	NA	NA	0.00513681
isoComp_00005717	geneComp_00000199	CACNA1A	ENST00000636670	Brain_Frontal_Cortex_BA9	Muscle_Skeletal	2.301	0.880061	39.0005	2.61459	0.0126333	0.0432447	NA	NA	0.0432447
isoComp_00006121	geneComp_00000213	CACNA1A	ENST00000636670	Brain_Putamen_basal_ganglia	Cells_Cultured_fibroblasts	0.740591	0.459855	39.0005	1.61049	0.115357	0.233597	NA	NA	0.233597
isoComp_00006525	geneComp_00000227	CACNA1A	ENST00000636670	Brain_Putamen_basal_ganglia	Heart_Atrial_Appendage	1.91374	0.746957	39.0005	2.56205	0.0143828	0.0425952	NA	NA	0.0425952
isoComp_00006929	geneComp_00000241	CACNA1A	ENST00000636670	Brain_Putamen_basal_ganglia	Heart_Left_Ventricle	1.85003	0.887687	39.0005	2.0841	0.0437495	0.0965523	NA	NA	0.0965523
isoComp_00007333	geneComp_00000255	CACNA1A	ENST00000636670	Brain_Putamen_basal_ganglia	Liver	3.35411	1.74825	39.0005	1.91855	0.0623825	0.152491	NA	NA	0.152491
isoComp_00007737	geneComp_00000269	CACNA1A	ENST00000636670	Brain_Putamen_basal_ganglia	Lung	1.96701	0.703869	39.0005	2.79456	0.00801885	0.0343028	NA	NA	0.0343028
isoComp_00008141	geneComp_00000283	CACNA1A	ENST00000636670	Brain_Putamen_basal_ganglia	Muscle_Skeletal	1.63407	0.863135	39.0005	1.89317	0.0657717	0.167248	NA	NA	0.167248
isoComp_00008545	geneComp_00000297	CACNA1A	ENST00000636670	Cells_Cultured_fibroblasts	Heart_Atrial_Appendage	1.17315	0.794941	39.0005	1.47577	0.148033	0.394755	NA	NA	0.394755
isoComp_00008949	geneComp_00000311	CACNA1A	ENST00000636670	Cells_Cultured_fibroblasts	Heart_Left_Ventricle	1.10944	0.928425	39.0005	1.19497	0.239316	0.664527	NA	NA	0.664527
isoComp_00009353	geneComp_00000325	CACNA1A	ENST00000636670	Cells_Cultured_fibroblasts	Liver	2.61352	1.76928	39.0005	1.47716	0.147663	0.48793	NA	NA	0.48793
isoComp_00009757	geneComp_00000339	CACNA1A	ENST00000636670	Cells_Cultured_fibroblasts	Lung	1.22642	0.754598	39.0005	1.62526	0.112162	0.330584	NA	NA	0.330584
isoComp_00010161	geneComp_00000353	CACNA1A	ENST00000636670	Cells_Cultured_fibroblasts	Muscle_Skeletal	0.893474	0.90498	39.0005	0.987287	0.329588	0.628277	NA	NA	0.628277
isoComp_00010565	geneComp_00000367	CACNA1A	ENST00000636670	Heart_Atrial_Appendage	Heart_Left_Ventricle	-0.0637148	1.0993	39.0005	-0.0579596	0.954077	0.985315	NA	NA	0.985315
isoComp_00010969	geneComp_00000381	CACNA1A	ENST00000636670	Heart_Atrial_Appendage	Liver	1.44036	1.86463	39.0005	0.772465	0.444495	0.630563	NA	NA	0.630563
isoComp_00011373	geneComp_00000395	CACNA1A	ENST00000636670	Heart_Atrial_Appendage	Lung	0.0532643	0.957025	39.0005	0.0556562	0.9559	1	NA	NA	1
isoComp_00011777	geneComp_00000409	CACNA1A	ENST00000636670	Heart_Atrial_Appendage	Muscle_Skeletal	-0.279679	1.07957	39.0005	-0.259066	0.796947	1	NA	NA	1
isoComp_00012181	geneComp_00000423	CACNA1A	ENST00000636670	Heart_Left_Ventricle	Liver	1.50408	1.92533	39.0005	0.781206	0.439398	0.728146	NA	NA	0.728146
isoComp_00012585	geneComp_00000437	CACNA1A	ENST00000636670	Heart_Left_Ventricle	Lung	0.116979	1.07049	39.0005	0.109277	0.913543	0.980578	NA	NA	0.980578
isoComp_00012989	geneComp_00000451	CACNA1A	ENST00000636670	Heart_Left_Ventricle	Muscle_Skeletal	-0.215964	1.18132	39.0005	-0.182816	0.855889	0.997765	NA	NA	0.997765
isoComp_00013393	geneComp_00000465	CACNA1A	ENST00000636670	Liver	Lung	-1.3871	1.84779	39.0005	-0.750679	0.457351	0.989603	NA	NA	0.989603
isoComp_00013797	geneComp_00000479	CACNA1A	ENST00000636670	Liver	Muscle_Skeletal	-1.72004	1.91413	39.0005	-0.898601	0.37438	0.636446	NA	NA	0.636446
isoComp_00014201	geneComp_00000493	CACNA1A	ENST00000636670	Lung	Muscle_Skeletal	-0.332943	1.05022	39.0005	-0.317024	0.752917	1	NA	NA	1
isoComp_00000068	geneComp_00000003	CACNA1A	ENST00000637168	Brain_Cerebellar_Hemisphere	Brain_Frontal_Cortex_BA9	-0.16745	0.269682	39.0005	-0.620918	0.538266	0.881415	NA	NA	0.881415
isoComp_00000472	geneComp_00000017	CACNA1A	ENST00000637168	Brain_Cerebellar_Hemisphere	Brain_Putamen_basal_ganglia	-0.000255923	0.281075	39.0005	-0.000910513	0.999278	1	NA	NA	1
isoComp_00000876	geneComp_00000031	CACNA1A	ENST00000637168	Brain_Cerebellar_Hemisphere	Cells_Cultured_fibroblasts	1.41331	0.294257	39.0005	4.80297	2.3275e-05	9.92248e-05	NA	NA	9.92248e-05
isoComp_00001280	geneComp_00000045	CACNA1A	ENST00000637168	Brain_Cerebellar_Hemisphere	Heart_Atrial_Appendage	2.47984	0.533846	39.0005	4.64523	3.80981e-05	0.000164717	NA	NA	0.000164717
isoComp_00001684	geneComp_00000059	CACNA1A	ENST00000637168	Brain_Cerebellar_Hemisphere	Heart_Left_Ventricle	2.67443	0.612791	39.0005	4.36434	9.07833e-05	0.00037322	NA	NA	0.00037322
isoComp_00002088	geneComp_00000073	CACNA1A	ENST00000637168	Brain_Cerebellar_Hemisphere	Liver	2.79221	1.24412	39.0005	2.24433	0.0305589	0.0867479	NA	NA	0.0867479
isoComp_00002492	geneComp_00000087	CACNA1A	ENST00000637168	Brain_Cerebellar_Hemisphere	Lung	2.32151	0.523415	39.0005	4.43531	7.29901e-05	0.000401445	NA	NA	0.000401445
isoComp_00002896	geneComp_00000101	CACNA1A	ENST00000637168	Brain_Cerebellar_Hemisphere	Muscle_Skeletal	2.45847	0.594389	39.0005	4.13612	0.000181892	0.000647536	NA	NA	0.000647536
isoComp_00003300	geneComp_00000115	CACNA1A	ENST00000637168	Brain_Frontal_Cortex_BA9	Brain_Putamen_basal_ganglia	0.167194	0.379637	39.0005	0.440405	0.662075	0.988288	NA	NA	0.988288
isoComp_00003704	geneComp_00000129	CACNA1A	ENST00000637168	Brain_Frontal_Cortex_BA9	Cells_Cultured_fibroblasts	1.58076	0.389497	39.0005	4.05845	0.000229847	0.00143212	NA	NA	0.00143212
isoComp_00004108	geneComp_00000143	CACNA1A	ENST00000637168	Brain_Frontal_Cortex_BA9	Heart_Atrial_Appendage	2.64729	0.591703	39.0005	4.47401	6.47798e-05	0.000498804	NA	NA	0.000498804
isoComp_00004512	geneComp_00000157	CACNA1A	ENST00000637168	Brain_Frontal_Cortex_BA9	Heart_Left_Ventricle	2.84188	0.663803	39.0005	4.28121	0.000117075	0.000721965	NA	NA	0.000721965
isoComp_00004916	geneComp_00000171	CACNA1A	ENST00000637168	Brain_Frontal_Cortex_BA9	Liver	2.95966	1.27002	39.0005	2.33041	0.02505	0.0881761	NA	NA	0.0881761
isoComp_00005320	geneComp_00000185	CACNA1A	ENST00000637168	Brain_Frontal_Cortex_BA9	Lung	2.48896	0.582309	39.0005	4.27429	0.000119575	0.00102303	NA	NA	0.00102303
isoComp_00005724	geneComp_00000199	CACNA1A	ENST00000637168	Brain_Frontal_Cortex_BA9	Muscle_Skeletal	2.62592	0.646853	39.0005	4.05952	0.000229109	0.00145648	NA	NA	0.00145648
isoComp_00006128	geneComp_00000213	CACNA1A	ENST00000637168	Brain_Putamen_basal_ganglia	Cells_Cultured_fibroblasts	1.41356	0.397471	39.0005	3.55639	0.00100497	0.00508766	NA	NA	0.00508766
isoComp_00006532	geneComp_00000227	CACNA1A	ENST00000637168	Brain_Putamen_basal_ganglia	Heart_Atrial_Appendage	2.48009	0.596983	39.0005	4.15438	0.000172124	0.00132535	NA	NA	0.00132535
isoComp_00006936	geneComp_00000241	CACNA1A	ENST00000637168	Brain_Putamen_basal_ganglia	Heart_Left_Ventricle	2.67469	0.668513	39.0005	4.00095	0.000273079	0.00155445	NA	NA	0.00155445
isoComp_00007340	geneComp_00000255	CACNA1A	ENST00000637168	Brain_Putamen_basal_ganglia	Liver	2.79247	1.27249	39.0005	2.19449	0.0342212	0.103844	NA	NA	0.103844
isoComp_00007744	geneComp_00000269	CACNA1A	ENST00000637168	Brain_Putamen_basal_ganglia	Lung	2.32176	0.587673	39.0005	3.95077	0.000317185	0.00244232	NA	NA	0.00244232
isoComp_00008148	geneComp_00000283	CACNA1A	ENST00000637168	Brain_Putamen_basal_ganglia	Muscle_Skeletal	2.45872	0.651686	39.0005	3.77286	0.000536553	0.00265296	NA	NA	0.00265296
isoComp_00008552	geneComp_00000297	CACNA1A	ENST00000637168	Cells_Cultured_fibroblasts	Heart_Atrial_Appendage	1.06653	0.603301	39.0005	1.76783	0.0849132	0.264174	NA	NA	0.264174
isoComp_00008956	geneComp_00000311	CACNA1A	ENST00000637168	Cells_Cultured_fibroblasts	Heart_Left_Ventricle	1.26112	0.674161	39.0005	1.87065	0.0689105	0.280943	NA	NA	0.280943
isoComp_00009360	geneComp_00000325	CACNA1A	ENST00000637168	Cells_Cultured_fibroblasts	Liver	1.37891	1.27546	39.0005	1.0811	0.286292	0.805859	NA	NA	0.805859
isoComp_00009764	geneComp_00000339	CACNA1A	ENST00000637168	Cells_Cultured_fibroblasts	Lung	0.908199	0.59409	39.0005	1.52872	0.134404	0.376331	NA	NA	0.376331
isoComp_00010168	geneComp_00000353	CACNA1A	ENST00000637168	Cells_Cultured_fibroblasts	Muscle_Skeletal	1.04516	0.657479	39.0005	1.58965	0.119989	0.34854	NA	NA	0.34854
isoComp_00010572	geneComp_00000367	CACNA1A	ENST00000637168	Heart_Atrial_Appendage	Heart_Left_Ventricle	0.194593	0.808021	39.0005	0.240826	0.810951	0.985315	NA	NA	0.985315
isoComp_00010976	geneComp_00000381	CACNA1A	ENST00000637168	Heart_Atrial_Appendage	Liver	0.312376	1.351	39.0005	0.231217	0.818355	0.986691	NA	NA	0.986691
isoComp_00011380	geneComp_00000395	CACNA1A	ENST00000637168	Heart_Atrial_Appendage	Lung	-0.158331	0.742528	39.0005	-0.213233	0.832256	1	NA	NA	1
isoComp_00011784	geneComp_00000409	CACNA1A	ENST00000637168	Heart_Atrial_Appendage	Muscle_Skeletal	-0.0213714	0.794156	39.0005	-0.0269109	0.978668	1	NA	NA	1
isoComp_00012188	geneComp_00000423	CACNA1A	ENST00000637168	Heart_Left_Ventricle	Liver	0.117783	1.3841	39.0005	0.0850971	0.93262	0.990749	NA	NA	0.990749
isoComp_00012592	geneComp_00000437	CACNA1A	ENST00000637168	Heart_Left_Ventricle	Lung	-0.352924	0.801167	39.0005	-0.440512	0.661998	0.980578	NA	NA	0.980578
isoComp_00012996	geneComp_00000451	CACNA1A	ENST00000637168	Heart_Left_Ventricle	Muscle_Skeletal	-0.215964	0.849238	39.0005	-0.254303	0.800597	0.997765	NA	NA	0.997765
isoComp_00013400	geneComp_00000465	CACNA1A	ENST00000637168	Liver	Lung	-0.470707	1.34692	39.0005	-0.34947	0.728616	0.989603	NA	NA	0.989603
isoComp_00013804	geneComp_00000479	CACNA1A	ENST00000637168	Liver	Muscle_Skeletal	-0.333747	1.37605	39.0005	-0.24254	0.809633	0.965878	NA	NA	0.965878
isoComp_00014208	geneComp_00000493	CACNA1A	ENST00000637168	Lung	Muscle_Skeletal	0.13696	0.787181	39.0005	0.173988	0.862775	1	NA	NA	1
isoComp_00000071	geneComp_00000003	CACNA1A	ENST00000637485	Brain_Cerebellar_Hemisphere	Brain_Frontal_Cortex_BA9	-2.0173	0.775563	39.0005	-2.60108	0.0130634	0.0547659	NA	NA	0.0547659
isoComp_00000475	geneComp_00000017	CACNA1A	ENST00000637485	Brain_Cerebellar_Hemisphere	Brain_Putamen_basal_ganglia	-2.34797	1.01412	39.0005	-2.31529	0.0259478	0.0883846	NA	NA	0.0883846
isoComp_00000879	geneComp_00000031	CACNA1A	ENST00000637485	Brain_Cerebellar_Hemisphere	Cells_Cultured_fibroblasts	-1.00735	1.1291	39.0005	-0.89217	0.377774	0.56666	NA	NA	0.56666
isoComp_00001283	geneComp_00000045	CACNA1A	ENST00000637485	Brain_Cerebellar_Hemisphere	Heart_Atrial_Appendage	0.0295348	2.19065	39.0005	0.0134822	0.989312	0.989312	NA	NA	0.989312
isoComp_00001687	geneComp_00000059	CACNA1A	ENST00000637485	Brain_Cerebellar_Hemisphere	Heart_Left_Ventricle	-0.0341799	2.65538	39.0005	-0.012872	0.989796	0.989796	NA	NA	0.989796
isoComp_00002091	geneComp_00000073	CACNA1A	ENST00000637485	Brain_Cerebellar_Hemisphere	Liver	0.0836031	5.40912	39.0005	0.015456	0.987747	0.992786	NA	NA	0.992786
isoComp_00002495	geneComp_00000087	CACNA1A	ENST00000637485	Brain_Cerebellar_Hemisphere	Lung	-0.387104	2.26436	39.0005	-0.170955	0.865143	0.988769	NA	NA	0.988769
isoComp_00002899	geneComp_00000101	CACNA1A	ENST00000637485	Brain_Cerebellar_Hemisphere	Muscle_Skeletal	-0.250144	2.57492	39.0005	-0.0971463	0.923108	0.979579	NA	NA	0.979579
isoComp_00003303	geneComp_00000115	CACNA1A	ENST00000637485	Brain_Frontal_Cortex_BA9	Brain_Putamen_basal_ganglia	-0.330669	1.26912	39.0005	-0.26055	0.795811	0.988288	NA	NA	0.988288
isoComp_00003707	geneComp_00000129	CACNA1A	ENST00000637485	Brain_Frontal_Cortex_BA9	Cells_Cultured_fibroblasts	1.00996	1.36275	39.0005	0.741116	0.463063	0.707699	NA	NA	0.707699
isoComp_00004111	geneComp_00000143	CACNA1A	ENST00000637485	Brain_Frontal_Cortex_BA9	Heart_Atrial_Appendage	2.04684	2.31973	39.0005	0.882359	0.382989	0.559369	NA	NA	0.559369
isoComp_00004515	geneComp_00000157	CACNA1A	ENST00000637485	Brain_Frontal_Cortex_BA9	Heart_Left_Ventricle	1.98312	2.76284	39.0005	0.717785	0.477168	0.655033	NA	NA	0.655033
isoComp_00004919	geneComp_00000171	CACNA1A	ENST00000637485	Brain_Frontal_Cortex_BA9	Liver	2.10091	5.46267	39.0005	0.384593	0.702628	0.883304	NA	NA	0.883304
isoComp_00005323	geneComp_00000185	CACNA1A	ENST00000637485	Brain_Frontal_Cortex_BA9	Lung	1.6302	2.38947	39.0005	0.682243	0.499118	0.801719	NA	NA	0.801719
isoComp_00005727	geneComp_00000199	CACNA1A	ENST00000637485	Brain_Frontal_Cortex_BA9	Muscle_Skeletal	1.76716	2.6856	39.0005	0.658013	0.514395	0.845321	NA	NA	0.845321
isoComp_00006131	geneComp_00000213	CACNA1A	ENST00000637485	Brain_Putamen_basal_ganglia	Cells_Cultured_fibroblasts	1.34063	1.5113	39.0005	0.887068	0.38048	0.57072	NA	NA	0.57072
isoComp_00006535	geneComp_00000227	CACNA1A	ENST00000637485	Brain_Putamen_basal_ganglia	Heart_Atrial_Appendage	2.37751	2.41	39.0005	0.986518	0.32996	0.508139	NA	NA	0.508139
isoComp_00006939	geneComp_00000241	CACNA1A	ENST00000637485	Brain_Putamen_basal_ganglia	Heart_Left_Ventricle	2.31379	2.83905	39.0005	0.814988	0.420028	0.555038	NA	NA	0.555038
isoComp_00007343	geneComp_00000255	CACNA1A	ENST00000637485	Brain_Putamen_basal_ganglia	Liver	2.43158	5.50161	39.0005	0.441975	0.660948	0.842949	NA	NA	0.842949
isoComp_00007747	geneComp_00000269	CACNA1A	ENST00000637485	Brain_Putamen_basal_ganglia	Lung	1.96087	2.4772	39.0005	0.791567	0.433401	0.713477	NA	NA	0.713477
isoComp_00008151	geneComp_00000283	CACNA1A	ENST00000637485	Brain_Putamen_basal_ganglia	Muscle_Skeletal	2.09783	2.76394	39.0005	0.758998	0.452417	0.719019	NA	NA	0.719019
isoComp_00008555	geneComp_00000297	CACNA1A	ENST00000637485	Cells_Cultured_fibroblasts	Heart_Atrial_Appendage	1.03688	2.46059	39.0005	0.421395	0.675781	0.909387	NA	NA	0.909387
isoComp_00008959	geneComp_00000311	CACNA1A	ENST00000637485	Cells_Cultured_fibroblasts	Heart_Left_Ventricle	0.973166	2.88212	39.0005	0.337656	0.737433	0.950967	NA	NA	0.950967
isoComp_00009363	geneComp_00000325	CACNA1A	ENST00000637485	Cells_Cultured_fibroblasts	Liver	1.09095	5.52396	39.0005	0.197494	0.844467	0.991676	NA	NA	0.991676
isoComp_00009767	geneComp_00000339	CACNA1A	ENST00000637485	Cells_Cultured_fibroblasts	Lung	0.620242	2.52645	39.0005	0.2455	0.807357	0.86975	NA	NA	0.86975
isoComp_00010171	geneComp_00000353	CACNA1A	ENST00000637485	Cells_Cultured_fibroblasts	Muscle_Skeletal	0.757202	2.80817	39.0005	0.269643	0.788857	0.98428	NA	NA	0.98428
isoComp_00010575	geneComp_00000367	CACNA1A	ENST00000637485	Heart_Atrial_Appendage	Heart_Left_Ventricle	-0.0637148	3.43958	39.0005	-0.018524	0.985315	0.985315	NA	NA	0.985315
isoComp_00010979	geneComp_00000381	CACNA1A	ENST00000637485	Heart_Atrial_Appendage	Liver	0.0540683	5.83423	39.0005	0.00926742	0.992653	0.995219	NA	NA	0.995219
isoComp_00011383	geneComp_00000395	CACNA1A	ENST00000637485	Heart_Atrial_Appendage	Lung	-0.416639	3.14754	39.0005	-0.13237	0.895372	1	NA	NA	1
isoComp_00011787	geneComp_00000409	CACNA1A	ENST00000637485	Heart_Atrial_Appendage	Muscle_Skeletal	-0.279679	3.37785	39.0005	-0.0827978	0.934436	1	NA	NA	1
isoComp_00012191	geneComp_00000423	CACNA1A	ENST00000637485	Heart_Left_Ventricle	Liver	0.117783	6.02415	39.0005	0.0195518	0.984501	0.990749	NA	NA	0.990749
isoComp_00012595	geneComp_00000437	CACNA1A	ENST00000637485	Heart_Left_Ventricle	Lung	-0.352924	3.48699	39.0005	-0.101212	0.919901	0.980578	NA	NA	0.980578
isoComp_00012999	geneComp_00000451	CACNA1A	ENST00000637485	Heart_Left_Ventricle	Muscle_Skeletal	-0.215964	3.69621	39.0005	-0.0584285	0.953706	0.997765	NA	NA	0.997765
isoComp_00013403	geneComp_00000465	CACNA1A	ENST00000637485	Liver	Lung	-0.470707	5.86231	39.0005	-0.0802938	0.936414	0.989603	NA	NA	0.989603
isoComp_00013807	geneComp_00000479	CACNA1A	ENST00000637485	Liver	Muscle_Skeletal	-0.333747	5.98912	39.0005	-0.0557256	0.955845	0.990497	NA	NA	0.990497
isoComp_00014211	geneComp_00000493	CACNA1A	ENST00000637485	Lung	Muscle_Skeletal	0.13696	3.42612	39.0005	0.0399753	0.968317	1	NA	NA	1
isoComp_00000076	geneComp_00000003	CACNA1A	ENST00000637769	Brain_Cerebellar_Hemisphere	Brain_Frontal_Cortex_BA9	0.375081	0.287167	39.0005	1.30614	0.199156	0.461872	NA	NA	0.461872
isoComp_00000480	geneComp_00000017	CACNA1A	ENST00000637769	Brain_Cerebellar_Hemisphere	Brain_Putamen_basal_ganglia	0.267063	0.331899	39.0005	0.80465	0.4259	0.841561	NA	NA	0.841561
isoComp_00000884	geneComp_00000031	CACNA1A	ENST00000637769	Brain_Cerebellar_Hemisphere	Cells_Cultured_fibroblasts	0.324357	0.621845	39.0005	0.521604	0.604896	0.753793	NA	NA	0.753793
isoComp_00001288	geneComp_00000045	CACNA1A	ENST00000637769	Brain_Cerebellar_Hemisphere	Heart_Atrial_Appendage	0.813507	1.41105	39.0005	0.576526	0.567572	0.758568	NA	NA	0.758568
isoComp_00001692	geneComp_00000059	CACNA1A	ENST00000637769	Brain_Cerebellar_Hemisphere	Heart_Left_Ventricle	1.31856	1.5635	39.0005	0.84334	0.404181	0.556422	NA	NA	0.556422
isoComp_00002096	geneComp_00000073	CACNA1A	ENST00000637769	Brain_Cerebellar_Hemisphere	Liver	1.01488	3.38425	39.0005	0.299882	0.76586	0.912598	NA	NA	0.912598
isoComp_00002500	geneComp_00000087	CACNA1A	ENST00000637769	Brain_Cerebellar_Hemisphere	Lung	0.923401	1.30168	39.0005	0.709392	0.482301	0.779318	NA	NA	0.779318
isoComp_00002904	geneComp_00000101	CACNA1A	ENST00000637769	Brain_Cerebellar_Hemisphere	Muscle_Skeletal	1.22629	1.46204	39.0005	0.838757	0.406718	0.638464	NA	NA	0.638464
isoComp_00003308	geneComp_00000115	CACNA1A	ENST00000637769	Brain_Frontal_Cortex_BA9	Brain_Putamen_basal_ganglia	-0.108018	0.424377	39.0005	-0.254533	0.800421	0.988288	NA	NA	0.988288
isoComp_00003712	geneComp_00000129	CACNA1A	ENST00000637769	Brain_Frontal_Cortex_BA9	Cells_Cultured_fibroblasts	-0.0507233	0.675745	39.0005	-0.0750629	0.940548	0.96436	NA	NA	0.96436
isoComp_00004116	geneComp_00000143	CACNA1A	ENST00000637769	Brain_Frontal_Cortex_BA9	Heart_Atrial_Appendage	0.438426	1.43562	39.0005	0.305392	0.761692	0.902312	NA	NA	0.902312
isoComp_00004520	geneComp_00000157	CACNA1A	ENST00000637769	Brain_Frontal_Cortex_BA9	Heart_Left_Ventricle	0.943478	1.5857	39.0005	0.59499	0.555287	0.684854	NA	NA	0.684854
isoComp_00004924	geneComp_00000171	CACNA1A	ENST00000637769	Brain_Frontal_Cortex_BA9	Liver	0.639796	3.39457	39.0005	0.188476	0.851481	0.995123	NA	NA	0.995123
isoComp_00005328	geneComp_00000185	CACNA1A	ENST00000637769	Brain_Frontal_Cortex_BA9	Lung	0.54832	1.32827	39.0005	0.412807	0.682009	0.928234	NA	NA	0.928234
isoComp_00005732	geneComp_00000199	CACNA1A	ENST00000637769	Brain_Frontal_Cortex_BA9	Muscle_Skeletal	0.851212	1.48576	39.0005	0.572913	0.569992	0.845321	NA	NA	0.845321
isoComp_00006136	geneComp_00000213	CACNA1A	ENST00000637769	Brain_Putamen_basal_ganglia	Cells_Cultured_fibroblasts	0.0572946	0.695933	39.0005	0.0823278	0.934807	0.958473	NA	NA	0.958473
isoComp_00006540	geneComp_00000227	CACNA1A	ENST00000637769	Brain_Putamen_basal_ganglia	Heart_Atrial_Appendage	0.546444	1.44523	39.0005	0.378102	0.707405	0.864606	NA	NA	0.864606
isoComp_00006944	geneComp_00000241	CACNA1A	ENST00000637769	Brain_Putamen_basal_ganglia	Heart_Left_Ventricle	1.0515	1.59441	39.0005	0.659488	0.513458	0.629911	NA	NA	0.629911
isoComp_00007348	geneComp_00000255	CACNA1A	ENST00000637769	Brain_Putamen_basal_ganglia	Liver	0.747814	3.39865	39.0005	0.220033	0.826993	0.941531	NA	NA	0.941531
isoComp_00007752	geneComp_00000269	CACNA1A	ENST00000637769	Brain_Putamen_basal_ganglia	Lung	0.656338	1.33866	39.0005	0.490296	0.626671	0.854981	NA	NA	0.854981
isoComp_00008156	geneComp_00000283	CACNA1A	ENST00000637769	Brain_Putamen_basal_ganglia	Muscle_Skeletal	0.959229	1.49505	39.0005	0.641603	0.524884	0.785734	NA	NA	0.785734
isoComp_00008560	geneComp_00000297	CACNA1A	ENST00000637769	Cells_Cultured_fibroblasts	Heart_Atrial_Appendage	0.489149	1.53793	39.0005	0.318057	0.752138	0.909387	NA	NA	0.909387
isoComp_00008964	geneComp_00000311	CACNA1A	ENST00000637769	Cells_Cultured_fibroblasts	Heart_Left_Ventricle	0.994202	1.67889	39.0005	0.592176	0.55715	0.894817	NA	NA	0.894817
isoComp_00009368	geneComp_00000325	CACNA1A	ENST00000637769	Cells_Cultured_fibroblasts	Liver	0.690519	3.43909	39.0005	0.200785	0.84191	0.991676	NA	NA	0.991676
isoComp_00009772	geneComp_00000339	CACNA1A	ENST00000637769	Cells_Cultured_fibroblasts	Lung	0.599043	1.43824	39.0005	0.416512	0.679319	0.857134	NA	NA	0.857134
isoComp_00010176	geneComp_00000353	CACNA1A	ENST00000637769	Cells_Cultured_fibroblasts	Muscle_Skeletal	0.901935	1.58484	39.0005	0.569102	0.57255	0.938753	NA	NA	0.938753
isoComp_00010580	geneComp_00000367	CACNA1A	ENST00000637769	Heart_Atrial_Appendage	Heart_Left_Ventricle	0.505052	2.10311	39.0005	0.240146	0.811475	0.985315	NA	NA	0.985315
isoComp_00010984	geneComp_00000381	CACNA1A	ENST00000637769	Heart_Atrial_Appendage	Liver	0.20137	3.66493	39.0005	0.0549451	0.956463	0.995219	NA	NA	0.995219
isoComp_00011388	geneComp_00000395	CACNA1A	ENST00000637769	Heart_Atrial_Appendage	Lung	0.109894	1.91648	39.0005	0.0573416	0.954566	1	NA	NA	1
isoComp_00011792	geneComp_00000409	CACNA1A	ENST00000637769	Heart_Atrial_Appendage	Muscle_Skeletal	0.412786	2.02881	39.0005	0.203462	0.839832	1	NA	NA	1
isoComp_00012196	geneComp_00000423	CACNA1A	ENST00000637769	Heart_Left_Ventricle	Liver	-0.303682	3.72628	39.0005	-0.0814974	0.935463	0.990749	NA	NA	0.990749
isoComp_00012600	geneComp_00000437	CACNA1A	ENST00000637769	Heart_Left_Ventricle	Lung	-0.395158	2.03134	39.0005	-0.19453	0.84677	0.980578	NA	NA	0.980578
isoComp_00013004	geneComp_00000451	CACNA1A	ENST00000637769	Heart_Left_Ventricle	Muscle_Skeletal	-0.0922668	2.13765	39.0005	-0.0431627	0.965792	0.997765	NA	NA	0.997765
isoComp_00013408	geneComp_00000465	CACNA1A	ENST00000637769	Liver	Lung	-0.0914758	3.62423	39.0005	-0.0252401	0.979992	0.989603	NA	NA	0.989603
isoComp_00013812	geneComp_00000479	CACNA1A	ENST00000637769	Liver	Muscle_Skeletal	0.211416	3.68486	39.0005	0.0573741	0.95454	0.990497	NA	NA	0.990497
isoComp_00014216	geneComp_00000493	CACNA1A	ENST00000637769	Lung	Muscle_Skeletal	0.302891	1.95433	39.0005	0.154985	0.877632	1	NA	NA	1
isoComp_00000082	geneComp_00000003	CACNA1A	ENST00000638009	Brain_Cerebellar_Hemisphere	Brain_Frontal_Cortex_BA9	0.54721	0.272433	39.0005	2.00861	0.0515386	0.181216	NA	NA	0.181216
isoComp_00000486	geneComp_00000017	CACNA1A	ENST00000638009	Brain_Cerebellar_Hemisphere	Brain_Putamen_basal_ganglia	0.291714	0.326486	39.0005	0.893497	0.377072	0.780523	NA	NA	0.780523
isoComp_00000890	geneComp_00000031	CACNA1A	ENST00000638009	Brain_Cerebellar_Hemisphere	Cells_Cultured_fibroblasts	0.455277	0.593805	39.0005	0.766711	0.44787	0.636446	NA	NA	0.636446
isoComp_00001294	geneComp_00000045	CACNA1A	ENST00000638009	Brain_Cerebellar_Hemisphere	Heart_Atrial_Appendage	0.80104	1.40329	39.0005	0.570831	0.571389	0.758568	NA	NA	0.758568
isoComp_00001698	geneComp_00000059	CACNA1A	ENST00000638009	Brain_Cerebellar_Hemisphere	Heart_Left_Ventricle	1.30609	1.5549	39.0005	0.839984	0.406038	0.556422	NA	NA	0.556422
isoComp_00002102	geneComp_00000073	CACNA1A	ENST00000638009	Brain_Cerebellar_Hemisphere	Liver	1.00241	3.36568	39.0005	0.297833	0.767412	0.912598	NA	NA	0.912598
isoComp_00002506	geneComp_00000087	CACNA1A	ENST00000638009	Brain_Cerebellar_Hemisphere	Lung	0.910934	1.29452	39.0005	0.703686	0.485808	0.779318	NA	NA	0.779318
isoComp_00002910	geneComp_00000101	CACNA1A	ENST00000638009	Brain_Cerebellar_Hemisphere	Muscle_Skeletal	1.21383	1.454	39.0005	0.83482	0.408904	0.638464	NA	NA	0.638464
isoComp_00003314	geneComp_00000115	CACNA1A	ENST00000638009	Brain_Frontal_Cortex_BA9	Brain_Putamen_basal_ganglia	-0.255496	0.410524	39.0005	-0.622366	0.537323	0.988288	NA	NA	0.988288
isoComp_00003718	geneComp_00000129	CACNA1A	ENST00000638009	Brain_Frontal_Cortex_BA9	Cells_Cultured_fibroblasts	-0.091933	0.643849	39.0005	-0.142787	0.887194	0.957849	NA	NA	0.957849
isoComp_00004122	geneComp_00000143	CACNA1A	ENST00000638009	Brain_Frontal_Cortex_BA9	Heart_Atrial_Appendage	0.253831	1.42519	39.0005	0.178103	0.859564	0.941804	NA	NA	0.941804
isoComp_00004526	geneComp_00000157	CACNA1A	ENST00000638009	Brain_Frontal_Cortex_BA9	Heart_Left_Ventricle	0.758883	1.57469	39.0005	0.481924	0.632553	0.754983	NA	NA	0.754983
isoComp_00004930	geneComp_00000171	CACNA1A	ENST00000638009	Brain_Frontal_Cortex_BA9	Liver	0.4552	3.37487	39.0005	0.134879	0.893401	0.995123	NA	NA	0.995123
isoComp_00005334	geneComp_00000185	CACNA1A	ENST00000638009	Brain_Frontal_Cortex_BA9	Lung	0.363725	1.31822	39.0005	0.27592	0.784066	0.928234	NA	NA	0.928234
isoComp_00005738	geneComp_00000199	CACNA1A	ENST00000638009	Brain_Frontal_Cortex_BA9	Muscle_Skeletal	0.666616	1.47514	39.0005	0.451899	0.653845	0.8811	NA	NA	0.8811
isoComp_00006142	geneComp_00000213	CACNA1A	ENST00000638009	Brain_Putamen_basal_ganglia	Cells_Cultured_fibroblasts	0.163563	0.668517	39.0005	0.244666	0.807998	0.880126	NA	NA	0.880126
isoComp_00006546	geneComp_00000227	CACNA1A	ENST00000638009	Brain_Putamen_basal_ganglia	Heart_Atrial_Appendage	0.509327	1.4365	39.0005	0.354561	0.724829	0.872059	NA	NA	0.872059
isoComp_00006950	geneComp_00000241	CACNA1A	ENST00000638009	Brain_Putamen_basal_ganglia	Heart_Left_Ventricle	1.01438	1.58494	39.0005	0.640011	0.525908	0.629911	NA	NA	0.629911
isoComp_00007354	geneComp_00000255	CACNA1A	ENST00000638009	Brain_Putamen_basal_ganglia	Liver	0.710696	3.37966	39.0005	0.210286	0.834539	0.941531	NA	NA	0.941531
isoComp_00007758	geneComp_00000269	CACNA1A	ENST00000638009	Brain_Putamen_basal_ganglia	Lung	0.619221	1.33045	39.0005	0.465423	0.644217	0.854981	NA	NA	0.854981
isoComp_00008162	geneComp_00000283	CACNA1A	ENST00000638009	Brain_Putamen_basal_ganglia	Muscle_Skeletal	0.922112	1.48607	39.0005	0.620502	0.538537	0.785734	NA	NA	0.785734
isoComp_00008566	geneComp_00000297	CACNA1A	ENST00000638009	Cells_Cultured_fibroblasts	Heart_Atrial_Appendage	0.345764	1.51972	39.0005	0.227518	0.821209	0.909387	NA	NA	0.909387
isoComp_00008970	geneComp_00000311	CACNA1A	ENST00000638009	Cells_Cultured_fibroblasts	Heart_Left_Ventricle	0.850816	1.66074	39.0005	0.512313	0.611322	0.938252	NA	NA	0.938252
isoComp_00009374	geneComp_00000325	CACNA1A	ENST00000638009	Cells_Cultured_fibroblasts	Liver	0.547133	3.41587	39.0005	0.160174	0.873571	0.991676	NA	NA	0.991676
isoComp_00009778	geneComp_00000339	CACNA1A	ENST00000638009	Cells_Cultured_fibroblasts	Lung	0.455658	1.41989	39.0005	0.32091	0.749992	0.857134	NA	NA	0.857134
isoComp_00010182	geneComp_00000353	CACNA1A	ENST00000638009	Cells_Cultured_fibroblasts	Muscle_Skeletal	0.758549	1.56666	39.0005	0.484182	0.630965	0.938753	NA	NA	0.938753
isoComp_00010586	geneComp_00000367	CACNA1A	ENST00000638009	Heart_Atrial_Appendage	Heart_Left_Ventricle	0.505052	2.09157	39.0005	0.241471	0.810456	0.985315	NA	NA	0.985315
isoComp_00010990	geneComp_00000381	CACNA1A	ENST00000638009	Heart_Atrial_Appendage	Liver	0.20137	3.64483	39.0005	0.0552482	0.956223	0.995219	NA	NA	0.995219
isoComp_00011394	geneComp_00000395	CACNA1A	ENST00000638009	Heart_Atrial_Appendage	Lung	0.109894	1.90597	39.0005	0.0576579	0.954316	1	NA	NA	1
isoComp_00011798	geneComp_00000409	CACNA1A	ENST00000638009	Heart_Atrial_Appendage	Muscle_Skeletal	0.412786	2.01768	39.0005	0.204584	0.838961	1	NA	NA	1
isoComp_00012202	geneComp_00000423	CACNA1A	ENST00000638009	Heart_Left_Ventricle	Liver	-0.303682	3.70584	39.0005	-0.081947	0.935108	0.990749	NA	NA	0.990749
isoComp_00012606	geneComp_00000437	CACNA1A	ENST00000638009	Heart_Left_Ventricle	Lung	-0.395158	2.0202	39.0005	-0.195603	0.845936	0.980578	NA	NA	0.980578
isoComp_00013010	geneComp_00000451	CACNA1A	ENST00000638009	Heart_Left_Ventricle	Muscle_Skeletal	-0.0922668	2.12592	39.0005	-0.0434008	0.965603	0.997765	NA	NA	0.997765
isoComp_00013414	geneComp_00000465	CACNA1A	ENST00000638009	Liver	Lung	-0.0914758	3.60435	39.0005	-0.0253793	0.979882	0.989603	NA	NA	0.989603
isoComp_00013818	geneComp_00000479	CACNA1A	ENST00000638009	Liver	Muscle_Skeletal	0.211416	3.66465	39.0005	0.0576906	0.95429	0.990497	NA	NA	0.990497
isoComp_00014222	geneComp_00000493	CACNA1A	ENST00000638009	Lung	Muscle_Skeletal	0.302891	1.94361	39.0005	0.15584	0.876963	1	NA	NA	1
isoComp_00000086	geneComp_00000004	CRELD1	ENST00000383811	Brain_Cerebellar_Hemisphere	Brain_Frontal_Cortex_BA9	1.47751	0.266299	51.0005	5.54831	1.03641e-06	1.88282e-05	NA	NA	1.88282e-05
isoComp_00000490	geneComp_00000018	CRELD1	ENST00000383811	Brain_Cerebellar_Hemisphere	Brain_Putamen_basal_ganglia	1.40107	0.300397	51.0005	4.66405	2.27227e-05	0.000225162	NA	NA	0.000225162
isoComp_00000894	geneComp_00000032	CRELD1	ENST00000383811	Brain_Cerebellar_Hemisphere	Cells_Cultured_fibroblasts	1.56405	0.266254	51.0005	5.87428	3.22589e-07	1.74198e-06	NA	NA	1.74198e-06
isoComp_00001298	geneComp_00000046	CRELD1	ENST00000383811	Brain_Cerebellar_Hemisphere	Heart_Atrial_Appendage	1.30373	0.28919	51.0005	4.50823	3.85053e-05	0.000164717	NA	NA	0.000164717
isoComp_00001702	geneComp_00000060	CRELD1	ENST00000383811	Brain_Cerebellar_Hemisphere	Heart_Left_Ventricle	1.78431	0.278094	51.0005	6.41622	4.54619e-08	3.73798e-07	NA	NA	3.73798e-07
isoComp_00002106	geneComp_00000074	CRELD1	ENST00000383811	Brain_Cerebellar_Hemisphere	Liver	0.542303	0.426955	51.0005	1.27016	0.209791	0.419581	NA	NA	0.419581
isoComp_00002510	geneComp_00000088	CRELD1	ENST00000383811	Brain_Cerebellar_Hemisphere	Lung	1.20667	0.293537	51.0005	4.1108	0.000143412	0.00073618	NA	NA	0.00073618
isoComp_00002914	geneComp_00000102	CRELD1	ENST00000383811	Brain_Cerebellar_Hemisphere	Muscle_Skeletal	1.30213	0.283888	51.0005	4.58679	2.95367e-05	0.000138356	NA	NA	0.000138356
isoComp_00003318	geneComp_00000116	CRELD1	ENST00000383811	Brain_Frontal_Cortex_BA9	Brain_Putamen_basal_ganglia	-0.0764405	0.293377	51.0005	-0.260554	0.795486	0.988288	NA	NA	0.988288
isoComp_00003722	geneComp_00000130	CRELD1	ENST00000383811	Brain_Frontal_Cortex_BA9	Cells_Cultured_fibroblasts	0.0865411	0.258308	51.0005	0.335031	0.738976	0.867493	NA	NA	0.867493
isoComp_00004126	geneComp_00000144	CRELD1	ENST00000383811	Brain_Frontal_Cortex_BA9	Heart_Atrial_Appendage	-0.173776	0.281891	51.0005	-0.616464	0.54033	0.693424	NA	NA	0.693424
isoComp_00004530	geneComp_00000158	CRELD1	ENST00000383811	Brain_Frontal_Cortex_BA9	Heart_Left_Ventricle	0.306801	0.270495	51.0005	1.13422	0.262006	0.41252	NA	NA	0.41252
isoComp_00004934	geneComp_00000172	CRELD1	ENST00000383811	Brain_Frontal_Cortex_BA9	Liver	-0.935206	0.422046	51.0005	-2.21589	0.0311883	0.0933226	NA	NA	0.0933226
isoComp_00005338	geneComp_00000186	CRELD1	ENST00000383811	Brain_Frontal_Cortex_BA9	Lung	-0.270836	0.286349	51.0005	-0.945824	0.348698	0.688455	NA	NA	0.688455
isoComp_00005742	geneComp_00000200	CRELD1	ENST00000383811	Brain_Frontal_Cortex_BA9	Muscle_Skeletal	-0.175376	0.276448	51.0005	-0.63439	0.528662	0.845321	NA	NA	0.845321
isoComp_00006146	geneComp_00000214	CRELD1	ENST00000383811	Brain_Putamen_basal_ganglia	Cells_Cultured_fibroblasts	0.162982	0.293336	51.0005	0.555614	0.580904	0.735207	NA	NA	0.735207
isoComp_00006550	geneComp_00000228	CRELD1	ENST00000383811	Brain_Putamen_basal_ganglia	Heart_Atrial_Appendage	-0.097335	0.314302	51.0005	-0.309686	0.758061	0.898011	NA	NA	0.898011
isoComp_00006954	geneComp_00000242	CRELD1	ENST00000383811	Brain_Putamen_basal_ganglia	Heart_Left_Ventricle	0.383241	0.304123	51.0005	1.26015	0.213351	0.338917	NA	NA	0.338917
isoComp_00007358	geneComp_00000256	CRELD1	ENST00000383811	Brain_Putamen_basal_ganglia	Liver	-0.858766	0.444349	51.0005	-1.93264	0.0588431	0.147948	NA	NA	0.147948
isoComp_00007762	geneComp_00000270	CRELD1	ENST00000383811	Brain_Putamen_basal_ganglia	Lung	-0.194395	0.318307	51.0005	-0.610717	0.544099	0.821483	NA	NA	0.821483
isoComp_00008166	geneComp_00000284	CRELD1	ENST00000383811	Brain_Putamen_basal_ganglia	Muscle_Skeletal	-0.0989355	0.30943	51.0005	-0.319735	0.750476	0.900906	NA	NA	0.900906
isoComp_00008570	geneComp_00000298	CRELD1	ENST00000383811	Cells_Cultured_fibroblasts	Heart_Atrial_Appendage	-0.260317	0.281848	51.0005	-0.923605	0.360041	0.650397	NA	NA	0.650397
isoComp_00008974	geneComp_00000312	CRELD1	ENST00000383811	Cells_Cultured_fibroblasts	Heart_Left_Ventricle	0.220259	0.270451	51.0005	0.814415	0.419194	0.805461	NA	NA	0.805461
isoComp_00009378	geneComp_00000326	CRELD1	ENST00000383811	Cells_Cultured_fibroblasts	Liver	-1.02175	0.422017	51.0005	-2.4211	0.0190708	0.0945631	NA	NA	0.0945631
isoComp_00009782	geneComp_00000340	CRELD1	ENST00000383811	Cells_Cultured_fibroblasts	Lung	-0.357377	0.286307	51.0005	-1.24823	0.217648	0.529925	NA	NA	0.529925
isoComp_00010186	geneComp_00000354	CRELD1	ENST00000383811	Cells_Cultured_fibroblasts	Muscle_Skeletal	-0.261917	0.276405	51.0005	-0.947584	0.34781	0.642921	NA	NA	0.642921
isoComp_00010590	geneComp_00000368	CRELD1	ENST00000383811	Heart_Atrial_Appendage	Heart_Left_Ventricle	0.480576	0.293059	51.0005	1.63986	0.107188	0.517857	NA	NA	0.517857
isoComp_00010994	geneComp_00000382	CRELD1	ENST00000383811	Heart_Atrial_Appendage	Liver	-0.761431	0.43685	51.0005	-1.743	0.0873601	0.213159	NA	NA	0.213159
isoComp_00011398	geneComp_00000396	CRELD1	ENST00000383811	Heart_Atrial_Appendage	Lung	-0.0970602	0.307752	51.0005	-0.315384	0.753757	1	NA	NA	1
isoComp_00011802	geneComp_00000410	CRELD1	ENST00000383811	Heart_Atrial_Appendage	Muscle_Skeletal	-0.00160055	0.298562	51.0005	-0.00536086	0.995744	1	NA	NA	1
isoComp_00012206	geneComp_00000424	CRELD1	ENST00000383811	Heart_Left_Ventricle	Liver	-1.24201	0.429585	51.0005	-2.89118	0.00562695	0.0217575	NA	NA	0.0217575
isoComp_00012610	geneComp_00000438	CRELD1	ENST00000383811	Heart_Left_Ventricle	Lung	-0.577636	0.297349	51.0005	-1.94262	0.0575934	0.157848	NA	NA	0.157848
isoComp_00013014	geneComp_00000452	CRELD1	ENST00000383811	Heart_Left_Ventricle	Muscle_Skeletal	-0.482177	0.287828	51.0005	-1.67523	0.100011	0.389518	NA	NA	0.389518
isoComp_00013418	geneComp_00000466	CRELD1	ENST00000383811	Liver	Lung	0.66437	0.43974	51.0005	1.51082	0.137005	0.491605	NA	NA	0.491605
isoComp_00013822	geneComp_00000480	CRELD1	ENST00000383811	Liver	Muscle_Skeletal	0.75983	0.433358	51.0005	1.75335	0.0855501	0.242392	NA	NA	0.242392
isoComp_00014226	geneComp_00000494	CRELD1	ENST00000383811	Lung	Muscle_Skeletal	0.0954597	0.302775	51.0005	0.315283	0.753834	1	NA	NA	1
isoComp_00000089	geneComp_00000004	CRELD1	ENST00000452070	Brain_Cerebellar_Hemisphere	Brain_Frontal_Cortex_BA9	0.464109	0.270988	51.0005	1.71266	0.0928503	0.273532	NA	NA	0.273532
isoComp_00000493	geneComp_00000018	CRELD1	ENST00000452070	Brain_Cerebellar_Hemisphere	Brain_Putamen_basal_ganglia	0.10689	0.339281	51.0005	0.315048	0.754011	1	NA	NA	1
isoComp_00000897	geneComp_00000032	CRELD1	ENST00000452070	Brain_Cerebellar_Hemisphere	Cells_Cultured_fibroblasts	1.22723	0.253288	51.0005	4.84521	1.22185e-05	5.49831e-05	NA	NA	5.49831e-05
isoComp_00001301	geneComp_00000046	CRELD1	ENST00000452070	Brain_Cerebellar_Hemisphere	Heart_Atrial_Appendage	1.20514	0.268366	51.0005	4.49065	4.085e-05	0.00016555	NA	NA	0.00016555
isoComp_00001705	geneComp_00000060	CRELD1	ENST00000452070	Brain_Cerebellar_Hemisphere	Heart_Left_Ventricle	0.935131	0.2844	51.0005	3.28808	0.00183135	0.00501926	NA	NA	0.00501926
isoComp_00002109	geneComp_00000074	CRELD1	ENST00000452070	Brain_Cerebellar_Hemisphere	Liver	-0.485808	0.481157	51.0005	-1.00967	0.317422	0.558662	NA	NA	0.558662
isoComp_00002513	geneComp_00000088	CRELD1	ENST00000452070	Brain_Cerebellar_Hemisphere	Lung	0.717551	0.280578	51.0005	2.55741	0.0135621	0.0386772	NA	NA	0.0386772
isoComp_00002917	geneComp_00000102	CRELD1	ENST00000452070	Brain_Cerebellar_Hemisphere	Muscle_Skeletal	1.37941	0.26047	51.0005	5.29585	2.53681e-06	1.73674e-05	NA	NA	1.73674e-05
isoComp_00003321	geneComp_00000116	CRELD1	ENST00000452070	Brain_Frontal_Cortex_BA9	Brain_Putamen_basal_ganglia	-0.35722	0.374537	51.0005	-0.953763	0.344702	0.874497	NA	NA	0.874497
isoComp_00003725	geneComp_00000130	CRELD1	ENST00000452070	Brain_Frontal_Cortex_BA9	Cells_Cultured_fibroblasts	0.763121	0.298866	51.0005	2.55339	0.0137013	0.0482524	NA	NA	0.0482524
isoComp_00004129	geneComp_00000144	CRELD1	ENST00000452070	Brain_Frontal_Cortex_BA9	Heart_Atrial_Appendage	0.741028	0.311748	51.0005	2.37701	0.0212431	0.0629122	NA	NA	0.0629122
isoComp_00004533	geneComp_00000158	CRELD1	ENST00000452070	Brain_Frontal_Cortex_BA9	Heart_Left_Ventricle	0.471021	0.325653	51.0005	1.44639	0.154186	0.27166	NA	NA	0.27166
isoComp_00004937	geneComp_00000172	CRELD1	ENST00000452070	Brain_Frontal_Cortex_BA9	Liver	-0.949918	0.506635	51.0005	-1.87496	0.0665303	0.177601	NA	NA	0.177601
isoComp_00005341	geneComp_00000186	CRELD1	ENST00000452070	Brain_Frontal_Cortex_BA9	Lung	0.253442	0.32232	51.0005	0.786306	0.435327	0.793624	NA	NA	0.793624
isoComp_00005745	geneComp_00000200	CRELD1	ENST00000452070	Brain_Frontal_Cortex_BA9	Muscle_Skeletal	0.915302	0.304977	51.0005	3.00121	0.00415491	0.0176089	NA	NA	0.0176089
isoComp_00006149	geneComp_00000214	CRELD1	ENST00000452070	Brain_Putamen_basal_ganglia	Cells_Cultured_fibroblasts	1.12034	0.361936	51.0005	3.09541	0.00318911	0.013431	NA	NA	0.013431
isoComp_00006553	geneComp_00000228	CRELD1	ENST00000452070	Brain_Putamen_basal_ganglia	Heart_Atrial_Appendage	1.09825	0.372644	51.0005	2.94718	0.00482599	0.0195579	NA	NA	0.0195579
isoComp_00006957	geneComp_00000242	CRELD1	ENST00000452070	Brain_Putamen_basal_ganglia	Heart_Left_Ventricle	0.828241	0.384352	51.0005	2.1549	0.0359142	0.0885884	NA	NA	0.0885884
isoComp_00007361	geneComp_00000256	CRELD1	ENST00000452070	Brain_Putamen_basal_ganglia	Liver	-0.592698	0.546219	51.0005	-1.08509	0.282984	0.488286	NA	NA	0.488286
isoComp_00007765	geneComp_00000270	CRELD1	ENST00000452070	Brain_Putamen_basal_ganglia	Lung	0.610662	0.381533	51.0005	1.60055	0.115654	0.285327	NA	NA	0.285327
isoComp_00008169	geneComp_00000284	CRELD1	ENST00000452070	Brain_Putamen_basal_ganglia	Muscle_Skeletal	1.27252	0.366999	51.0005	3.46737	0.00107619	0.00478903	NA	NA	0.00478903
isoComp_00008573	geneComp_00000298	CRELD1	ENST00000452070	Cells_Cultured_fibroblasts	Heart_Atrial_Appendage	-0.0220929	0.296491	51.0005	-0.0745146	0.940892	0.990718	NA	NA	0.990718
isoComp_00008977	geneComp_00000312	CRELD1	ENST00000452070	Cells_Cultured_fibroblasts	Heart_Left_Ventricle	-0.2921	0.311078	51.0005	-0.938991	0.352161	0.746582	NA	NA	0.746582
isoComp_00009381	geneComp_00000326	CRELD1	ENST00000452070	Cells_Cultured_fibroblasts	Liver	-1.71304	0.497392	51.0005	-3.44404	0.0011542	0.0118239	NA	NA	0.0118239
isoComp_00009785	geneComp_00000340	CRELD1	ENST00000452070	Cells_Cultured_fibroblasts	Lung	-0.509679	0.307588	51.0005	-1.65702	0.103655	0.322483	NA	NA	0.322483
isoComp_00010189	geneComp_00000354	CRELD1	ENST00000452070	Cells_Cultured_fibroblasts	Muscle_Skeletal	0.152181	0.289363	51.0005	0.525916	0.601226	0.938753	NA	NA	0.938753
isoComp_00010593	geneComp_00000368	CRELD1	ENST00000452070	Heart_Atrial_Appendage	Heart_Left_Ventricle	-0.270007	0.323474	51.0005	-0.834709	0.407775	0.912204	NA	NA	0.912204
isoComp_00010997	geneComp_00000382	CRELD1	ENST00000452070	Heart_Atrial_Appendage	Liver	-1.69095	0.505237	51.0005	-3.34684	0.00154099	0.00626669	NA	NA	0.00626669
isoComp_00011401	geneComp_00000396	CRELD1	ENST00000452070	Heart_Atrial_Appendage	Lung	-0.487586	0.320119	51.0005	-1.52314	0.1339	0.355528	NA	NA	0.355528
isoComp_00011805	geneComp_00000410	CRELD1	ENST00000452070	Heart_Atrial_Appendage	Muscle_Skeletal	0.174274	0.30265	51.0005	0.575826	0.567265	1	NA	NA	1
isoComp_00012209	geneComp_00000424	CRELD1	ENST00000452070	Heart_Left_Ventricle	Liver	-1.42094	0.513933	51.0005	-2.76483	0.00790783	0.0244208	NA	NA	0.0244208
isoComp_00012613	geneComp_00000438	CRELD1	ENST00000452070	Heart_Left_Ventricle	Lung	-0.217579	0.333675	51.0005	-0.65207	0.517284	0.855918	NA	NA	0.855918
isoComp_00013017	geneComp_00000452	CRELD1	ENST00000452070	Heart_Left_Ventricle	Muscle_Skeletal	0.444281	0.316954	51.0005	1.40172	0.167056	0.457942	NA	NA	0.457942
isoComp_00013421	geneComp_00000466	CRELD1	ENST00000452070	Liver	Lung	1.20336	0.511828	51.0005	2.3511	0.0226208	0.114989	NA	NA	0.114989
isoComp_00013825	geneComp_00000480	CRELD1	ENST00000452070	Liver	Muscle_Skeletal	1.86522	0.501088	51.0005	3.72234	0.000493453	0.00335548	NA	NA	0.00335548
isoComp_00014229	geneComp_00000494	CRELD1	ENST00000452070	Lung	Muscle_Skeletal	0.66186	0.313529	51.0005	2.111	0.0396945	0.13289	NA	NA	0.13289
isoComp_00000109	geneComp_00000004	CRELD1	ENST00000682642	Brain_Cerebellar_Hemisphere	Brain_Frontal_Cortex_BA9	-0.19095	0.317218	51.0005	-0.601951	0.549873	0.881415	NA	NA	0.881415
isoComp_00000513	geneComp_00000018	CRELD1	ENST00000682642	Brain_Cerebellar_Hemisphere	Brain_Putamen_basal_ganglia	0.13153	0.347792	51.0005	0.378185	0.706863	1	NA	NA	1
isoComp_00000917	geneComp_00000032	CRELD1	ENST00000682642	Brain_Cerebellar_Hemisphere	Cells_Cultured_fibroblasts	-1.35116	0.460371	51.0005	-2.93494	0.00499138	0.0126344	NA	NA	0.0126344
isoComp_00001321	geneComp_00000046	CRELD1	ENST00000682642	Brain_Cerebellar_Hemisphere	Heart_Atrial_Appendage	-0.807044	0.410523	51.0005	-1.96589	0.0547665	0.110974	NA	NA	0.110974
isoComp_00001725	geneComp_00000060	CRELD1	ENST00000682642	Brain_Cerebellar_Hemisphere	Heart_Left_Ventricle	-1.11533	0.4781	51.0005	-2.33284	0.0236395	0.0456853	NA	NA	0.0456853
isoComp_00002129	geneComp_00000074	CRELD1	ENST00000682642	Brain_Cerebellar_Hemisphere	Liver	-0.318196	0.459285	51.0005	-0.692807	0.491574	0.697717	NA	NA	0.697717
isoComp_00002533	geneComp_00000088	CRELD1	ENST00000682642	Brain_Cerebellar_Hemisphere	Lung	-0.589057	0.382691	51.0005	-1.53925	0.129925	0.277896	NA	NA	0.277896
isoComp_00002937	geneComp_00000102	CRELD1	ENST00000682642	Brain_Cerebellar_Hemisphere	Muscle_Skeletal	-1.18771	0.454151	51.0005	-2.61524	0.0116973	0.0289182	NA	NA	0.0289182
isoComp_00003341	geneComp_00000116	CRELD1	ENST00000682642	Brain_Frontal_Cortex_BA9	Brain_Putamen_basal_ganglia	0.32248	0.413407	51.0005	0.780054	0.438965	0.988288	NA	NA	0.988288
isoComp_00003745	geneComp_00000130	CRELD1	ENST00000682642	Brain_Frontal_Cortex_BA9	Cells_Cultured_fibroblasts	-1.16021	0.511749	51.0005	-2.26714	0.0276505	0.0799889	NA	NA	0.0799889
isoComp_00004149	geneComp_00000144	CRELD1	ENST00000682642	Brain_Frontal_Cortex_BA9	Heart_Atrial_Appendage	-0.616094	0.467413	51.0005	-1.31809	0.193362	0.346254	NA	NA	0.346254
isoComp_00004553	geneComp_00000158	CRELD1	ENST00000682642	Brain_Frontal_Cortex_BA9	Heart_Left_Ventricle	-0.924379	0.527755	51.0005	-1.75153	0.0858666	0.167622	NA	NA	0.167622
isoComp_00004957	geneComp_00000172	CRELD1	ENST00000682642	Brain_Frontal_Cortex_BA9	Liver	-0.127246	0.510773	51.0005	-0.249125	0.804265	0.988759	NA	NA	0.988759
isoComp_00005361	geneComp_00000186	CRELD1	ENST00000682642	Brain_Frontal_Cortex_BA9	Lung	-0.398107	0.443169	51.0005	-0.89832	0.373237	0.718481	NA	NA	0.718481
isoComp_00005765	geneComp_00000200	CRELD1	ENST00000682642	Brain_Frontal_Cortex_BA9	Muscle_Skeletal	-0.996763	0.506161	51.0005	-1.96926	0.0543674	0.138249	NA	NA	0.138249
isoComp_00006169	geneComp_00000214	CRELD1	ENST00000682642	Brain_Putamen_basal_ganglia	Cells_Cultured_fibroblasts	-1.48269	0.531243	51.0005	-2.79098	0.00737532	0.025974	NA	NA	0.025974
isoComp_00006573	geneComp_00000228	CRELD1	ENST00000682642	Brain_Putamen_basal_ganglia	Heart_Atrial_Appendage	-0.938574	0.488679	51.0005	-1.92063	0.0603772	0.12914	NA	NA	0.12914
isoComp_00006977	geneComp_00000242	CRELD1	ENST00000682642	Brain_Putamen_basal_ganglia	Heart_Left_Ventricle	-1.24686	0.546679	51.0005	-2.28079	0.0267708	0.0683116	NA	NA	0.0683116
isoComp_00007381	geneComp_00000256	CRELD1	ENST00000682642	Brain_Putamen_basal_ganglia	Liver	-0.449726	0.530303	51.0005	-0.848055	0.40037	0.664765	NA	NA	0.664765
isoComp_00007785	geneComp_00000270	CRELD1	ENST00000682642	Brain_Putamen_basal_ganglia	Lung	-0.720587	0.465543	51.0005	-1.54784	0.127844	0.298303	NA	NA	0.298303
isoComp_00008189	geneComp_00000284	CRELD1	ENST00000682642	Brain_Putamen_basal_ganglia	Muscle_Skeletal	-1.31924	0.525862	51.0005	-2.50872	0.0153375	0.0470702	NA	NA	0.0470702
isoComp_00008593	geneComp_00000298	CRELD1	ENST00000682642	Cells_Cultured_fibroblasts	Heart_Atrial_Appendage	0.544114	0.574273	51.0005	0.947485	0.34786	0.649338	NA	NA	0.649338
isoComp_00008997	geneComp_00000312	CRELD1	ENST00000682642	Cells_Cultured_fibroblasts	Heart_Left_Ventricle	0.23583	0.624371	51.0005	0.377708	0.707215	0.950967	NA	NA	0.950967
isoComp_00009401	geneComp_00000326	CRELD1	ENST00000682642	Cells_Cultured_fibroblasts	Liver	1.03296	0.610084	51.0005	1.69315	0.096528	0.349339	NA	NA	0.349339
isoComp_00009805	geneComp_00000340	CRELD1	ENST00000682642	Cells_Cultured_fibroblasts	Lung	0.762101	0.554718	51.0005	1.37385	0.175496	0.467989	NA	NA	0.467989
isoComp_00010209	geneComp_00000354	CRELD1	ENST00000682642	Cells_Cultured_fibroblasts	Muscle_Skeletal	0.163446	0.606228	51.0005	0.26961	0.788548	0.98428	NA	NA	0.98428
isoComp_00010613	geneComp_00000368	CRELD1	ENST00000682642	Heart_Atrial_Appendage	Heart_Left_Ventricle	-0.308285	0.588581	51.0005	-0.523776	0.602703	0.93669	NA	NA	0.93669
isoComp_00011017	geneComp_00000382	CRELD1	ENST00000682642	Heart_Atrial_Appendage	Liver	0.488848	0.573403	51.0005	0.852538	0.397901	0.577904	NA	NA	0.577904
isoComp_00011421	geneComp_00000396	CRELD1	ENST00000682642	Heart_Atrial_Appendage	Lung	0.217987	0.514101	51.0005	0.424015	0.673338	0.984643	NA	NA	0.984643
isoComp_00011825	geneComp_00000410	CRELD1	ENST00000682642	Heart_Atrial_Appendage	Muscle_Skeletal	-0.380669	0.569299	51.0005	-0.668663	0.506726	1	NA	NA	1
isoComp_00012229	geneComp_00000424	CRELD1	ENST00000682642	Heart_Left_Ventricle	Liver	0.797133	0.623571	51.0005	1.27833	0.206919	0.428617	NA	NA	0.428617
isoComp_00012633	geneComp_00000438	CRELD1	ENST00000682642	Heart_Left_Ventricle	Lung	0.526271	0.569518	51.0005	0.924065	0.359804	0.682705	NA	NA	0.682705
isoComp_00013037	geneComp_00000452	CRELD1	ENST00000682642	Heart_Left_Ventricle	Muscle_Skeletal	-0.0723844	0.619799	51.0005	-0.116787	0.907488	0.997765	NA	NA	0.997765
isoComp_00013441	geneComp_00000466	CRELD1	ENST00000682642	Liver	Lung	-0.270861	0.553818	51.0005	-0.48908	0.626882	0.989603	NA	NA	0.989603
isoComp_00013845	geneComp_00000480	CRELD1	ENST00000682642	Liver	Muscle_Skeletal	-0.869517	0.605405	51.0005	-1.43626	0.157035	0.355946	NA	NA	0.355946
isoComp_00014249	geneComp_00000494	CRELD1	ENST00000682642	Lung	Muscle_Skeletal	-0.598656	0.549567	51.0005	-1.08932	0.281132	0.655975	NA	NA	0.655975
isoComp_00000125	geneComp_00000004	CRELD1	ENST00000683388	Brain_Cerebellar_Hemisphere	Brain_Frontal_Cortex_BA9	-1.43442	0.315447	51.0005	-4.54727	3.37582e-05	0.000283049	NA	NA	0.000283049
isoComp_00000529	geneComp_00000018	CRELD1	ENST00000683388	Brain_Cerebellar_Hemisphere	Brain_Putamen_basal_ganglia	-0.972963	0.313582	51.0005	-3.10273	0.00312357	0.0170235	NA	NA	0.0170235
isoComp_00000933	geneComp_00000032	CRELD1	ENST00000683388	Brain_Cerebellar_Hemisphere	Cells_Cultured_fibroblasts	-1.28559	0.302476	51.0005	-4.25023	9.08971e-05	0.000350603	NA	NA	0.000350603
isoComp_00001337	geneComp_00000046	CRELD1	ENST00000683388	Brain_Cerebellar_Hemisphere	Heart_Atrial_Appendage	-1.37101	0.339598	51.0005	-4.03715	0.000182014	0.000637048	NA	NA	0.000637048
isoComp_00001741	geneComp_00000060	CRELD1	ENST00000683388	Brain_Cerebellar_Hemisphere	Heart_Left_Ventricle	-1.27114	0.341714	51.0005	-3.71991	0.000497194	0.00167238	NA	NA	0.00167238
isoComp_00002145	geneComp_00000074	CRELD1	ENST00000683388	Brain_Cerebellar_Hemisphere	Liver	-0.70757	0.339264	51.0005	-2.08561	0.0420366	0.108801	NA	NA	0.108801
isoComp_00002549	geneComp_00000088	CRELD1	ENST00000683388	Brain_Cerebellar_Hemisphere	Lung	-1.29732	0.328014	51.0005	-3.95507	0.000236876	0.00107291	NA	NA	0.00107291
isoComp_00002953	geneComp_00000102	CRELD1	ENST00000683388	Brain_Cerebellar_Hemisphere	Muscle_Skeletal	-1.34426	0.325308	51.0005	-4.13227	0.00013374	0.000495953	NA	NA	0.000495953
isoComp_00003357	geneComp_00000116	CRELD1	ENST00000683388	Brain_Frontal_Cortex_BA9	Brain_Putamen_basal_ganglia	0.461458	0.422572	51.0005	1.09202	0.279955	0.866931	NA	NA	0.866931
isoComp_00003761	geneComp_00000130	CRELD1	ENST00000683388	Brain_Frontal_Cortex_BA9	Cells_Cultured_fibroblasts	0.148828	0.414397	51.0005	0.359144	0.72097	0.860268	NA	NA	0.860268
isoComp_00004165	geneComp_00000144	CRELD1	ENST00000683388	Brain_Frontal_Cortex_BA9	Heart_Atrial_Appendage	0.0634142	0.442221	51.0005	0.143399	0.88654	0.941804	NA	NA	0.941804
isoComp_00004569	geneComp_00000158	CRELD1	ENST00000683388	Brain_Frontal_Cortex_BA9	Heart_Left_Ventricle	0.163277	0.443848	51.0005	0.367866	0.714495	0.793295	NA	NA	0.793295
isoComp_00004973	geneComp_00000172	CRELD1	ENST00000683388	Brain_Frontal_Cortex_BA9	Liver	0.726851	0.441965	51.0005	1.64459	0.106205	0.245948	NA	NA	0.245948
isoComp_00005377	geneComp_00000186	CRELD1	ENST00000683388	Brain_Frontal_Cortex_BA9	Lung	0.137103	0.433389	51.0005	0.316352	0.753027	0.928234	NA	NA	0.928234
isoComp_00005781	geneComp_00000200	CRELD1	ENST00000683388	Brain_Frontal_Cortex_BA9	Muscle_Skeletal	0.0901615	0.431344	51.0005	0.209024	0.835262	0.950777	NA	NA	0.950777
isoComp_00006185	geneComp_00000214	CRELD1	ENST00000683388	Brain_Putamen_basal_ganglia	Cells_Cultured_fibroblasts	-0.31263	0.412979	51.0005	-0.757012	0.452526	0.654547	NA	NA	0.654547
isoComp_00006589	geneComp_00000228	CRELD1	ENST00000683388	Brain_Putamen_basal_ganglia	Heart_Atrial_Appendage	-0.398044	0.440894	51.0005	-0.902812	0.37087	0.559941	NA	NA	0.559941
isoComp_00006993	geneComp_00000242	CRELD1	ENST00000683388	Brain_Putamen_basal_ganglia	Heart_Left_Ventricle	-0.298182	0.442525	51.0005	-0.673819	0.503469	0.629911	NA	NA	0.629911
isoComp_00007397	geneComp_00000256	CRELD1	ENST00000683388	Brain_Putamen_basal_ganglia	Liver	0.265393	0.440636	51.0005	0.602295	0.549646	0.768476	NA	NA	0.768476
isoComp_00007801	geneComp_00000270	CRELD1	ENST00000683388	Brain_Putamen_basal_ganglia	Lung	-0.324355	0.432034	51.0005	-0.750762	0.456246	0.731894	NA	NA	0.731894
isoComp_00008205	geneComp_00000284	CRELD1	ENST00000683388	Brain_Putamen_basal_ganglia	Muscle_Skeletal	-0.371297	0.429983	51.0005	-0.863515	0.391897	0.645904	NA	NA	0.645904
isoComp_00008609	geneComp_00000298	CRELD1	ENST00000683388	Cells_Cultured_fibroblasts	Heart_Atrial_Appendage	-0.0854138	0.433065	51.0005	-0.197231	0.844431	0.909387	NA	NA	0.909387
isoComp_00009013	geneComp_00000312	CRELD1	ENST00000683388	Cells_Cultured_fibroblasts	Heart_Left_Ventricle	0.0144486	0.434725	51.0005	0.0332362	0.973616	0.98473	NA	NA	0.98473
isoComp_00009417	geneComp_00000326	CRELD1	ENST00000683388	Cells_Cultured_fibroblasts	Liver	0.578023	0.432802	51.0005	1.33554	0.187631	0.570398	NA	NA	0.570398
isoComp_00009821	geneComp_00000340	CRELD1	ENST00000683388	Cells_Cultured_fibroblasts	Lung	-0.0117246	0.424041	51.0005	-0.0276496	0.97805	1	NA	NA	1
isoComp_00010225	geneComp_00000354	CRELD1	ENST00000683388	Cells_Cultured_fibroblasts	Muscle_Skeletal	-0.0586665	0.421951	51.0005	-0.139036	0.889969	0.98428	NA	NA	0.98428
isoComp_00010629	geneComp_00000368	CRELD1	ENST00000683388	Heart_Atrial_Appendage	Heart_Left_Ventricle	0.0998624	0.461326	51.0005	0.216468	0.829486	0.985315	NA	NA	0.985315
isoComp_00011033	geneComp_00000382	CRELD1	ENST00000683388	Heart_Atrial_Appendage	Liver	0.663437	0.459514	51.0005	1.44378	0.154916	0.326776	NA	NA	0.326776
isoComp_00011437	geneComp_00000396	CRELD1	ENST00000683388	Heart_Atrial_Appendage	Lung	0.0736892	0.451272	51.0005	0.163292	0.870934	1	NA	NA	1
isoComp_00011841	geneComp_00000410	CRELD1	ENST00000683388	Heart_Atrial_Appendage	Muscle_Skeletal	0.0267473	0.449309	51.0005	0.0595298	0.952763	1	NA	NA	1
isoComp_00012245	geneComp_00000424	CRELD1	ENST00000683388	Heart_Left_Ventricle	Liver	0.563575	0.46108	51.0005	1.22229	0.227216	0.443776	NA	NA	0.443776
isoComp_00012649	geneComp_00000438	CRELD1	ENST00000683388	Heart_Left_Ventricle	Lung	-0.0261732	0.452866	51.0005	-0.0577946	0.954138	0.980578	NA	NA	0.980578
isoComp_00013053	geneComp_00000452	CRELD1	ENST00000683388	Heart_Left_Ventricle	Muscle_Skeletal	-0.0731152	0.45091	51.0005	-0.16215	0.871828	0.997765	NA	NA	0.997765
isoComp_00013457	geneComp_00000466	CRELD1	ENST00000683388	Liver	Lung	-0.589748	0.45102	51.0005	-1.30759	0.196878	0.632082	NA	NA	0.632082
isoComp_00013861	geneComp_00000480	CRELD1	ENST00000683388	Liver	Muscle_Skeletal	-0.63669	0.449056	51.0005	-1.41784	0.162318	0.356053	NA	NA	0.356053
isoComp_00014265	geneComp_00000494	CRELD1	ENST00000683388	Lung	Muscle_Skeletal	-0.046942	0.440618	51.0005	-0.106537	0.915575	1	NA	NA	1
isoComp_00000132	geneComp_00000004	CRELD1	ENST00000683835	Brain_Cerebellar_Hemisphere	Brain_Frontal_Cortex_BA9	-1.20913	0.367363	51.0005	-3.29138	0.00181377	0.0116294	NA	NA	0.0116294
isoComp_00000536	geneComp_00000018	CRELD1	ENST00000683835	Brain_Cerebellar_Hemisphere	Brain_Putamen_basal_ganglia	-1.66582	0.527715	51.0005	-3.15666	0.0026787	0.0157838	NA	NA	0.0157838
isoComp_00000940	geneComp_00000032	CRELD1	ENST00000683835	Brain_Cerebellar_Hemisphere	Cells_Cultured_fibroblasts	-2.02489	0.517139	51.0005	-3.91556	0.000268685	0.00090681	NA	NA	0.00090681
isoComp_00001344	geneComp_00000046	CRELD1	ENST00000683835	Brain_Cerebellar_Hemisphere	Heart_Atrial_Appendage	-2.76859	0.784802	51.0005	-3.52776	0.00089688	0.00265614	NA	NA	0.00265614
isoComp_00001748	geneComp_00000060	CRELD1	ENST00000683835	Brain_Cerebellar_Hemisphere	Heart_Left_Ventricle	-2.71289	0.805354	51.0005	-3.36857	0.0014451	0.00411296	NA	NA	0.00411296
isoComp_00002152	geneComp_00000074	CRELD1	ENST00000683835	Brain_Cerebellar_Hemisphere	Liver	-0.347182	0.39874	51.0005	-0.870699	0.387999	0.632294	NA	NA	0.632294
isoComp_00002556	geneComp_00000088	CRELD1	ENST00000683835	Brain_Cerebellar_Hemisphere	Lung	-0.625904	0.332685	51.0005	-1.88137	0.0656355	0.148645	NA	NA	0.148645
isoComp_00002960	geneComp_00000102	CRELD1	ENST00000683835	Brain_Cerebellar_Hemisphere	Muscle_Skeletal	-2.6493	0.718219	51.0005	-3.68871	0.000547732	0.00168097	NA	NA	0.00168097
isoComp_00003364	geneComp_00000116	CRELD1	ENST00000683835	Brain_Frontal_Cortex_BA9	Brain_Putamen_basal_ganglia	-0.456687	0.612919	51.0005	-0.745102	0.45963	0.988288	NA	NA	0.988288
isoComp_00003768	geneComp_00000130	CRELD1	ENST00000683835	Brain_Frontal_Cortex_BA9	Cells_Cultured_fibroblasts	-0.815755	0.603838	51.0005	-1.35095	0.182674	0.360893	NA	NA	0.360893
isoComp_00004172	geneComp_00000144	CRELD1	ENST00000683835	Brain_Frontal_Cortex_BA9	Heart_Atrial_Appendage	-1.55946	0.844453	51.0005	-1.84671	0.0705945	0.164721	NA	NA	0.164721
isoComp_00004576	geneComp_00000158	CRELD1	ENST00000683835	Brain_Frontal_Cortex_BA9	Heart_Left_Ventricle	-1.50376	0.863587	51.0005	-1.7413	0.0876614	0.167622	NA	NA	0.167622
isoComp_00004980	geneComp_00000172	CRELD1	ENST00000683835	Brain_Frontal_Cortex_BA9	Liver	0.86195	0.506143	51.0005	1.70298	0.0946601	0.225138	NA	NA	0.225138
isoComp_00005384	geneComp_00000186	CRELD1	ENST00000683835	Brain_Frontal_Cortex_BA9	Lung	0.583228	0.455924	51.0005	1.27922	0.206608	0.482086	NA	NA	0.482086
isoComp_00005788	geneComp_00000200	CRELD1	ENST00000683835	Brain_Frontal_Cortex_BA9	Muscle_Skeletal	-1.44017	0.78296	51.0005	-1.83939	0.0716815	0.163581	NA	NA	0.163581
isoComp_00006192	geneComp_00000214	CRELD1	ENST00000683835	Brain_Putamen_basal_ganglia	Cells_Cultured_fibroblasts	-0.359068	0.712845	51.0005	-0.503712	0.616633	0.756777	NA	NA	0.756777
isoComp_00006596	geneComp_00000228	CRELD1	ENST00000683835	Brain_Putamen_basal_ganglia	Heart_Atrial_Appendage	-1.10278	0.925542	51.0005	-1.19149	0.238976	0.408914	NA	NA	0.408914
isoComp_00007000	geneComp_00000242	CRELD1	ENST00000683835	Brain_Putamen_basal_ganglia	Heart_Left_Ventricle	-1.04707	0.943032	51.0005	-1.11033	0.272066	0.394763	NA	NA	0.394763
isoComp_00007404	geneComp_00000256	CRELD1	ENST00000683835	Brain_Putamen_basal_ganglia	Liver	1.31864	0.632225	51.0005	2.08571	0.0420267	0.115574	NA	NA	0.115574
isoComp_00007808	geneComp_00000270	CRELD1	ENST00000683835	Brain_Putamen_basal_ganglia	Lung	1.03992	0.592785	51.0005	1.75429	0.0853883	0.234818	NA	NA	0.234818
isoComp_00008212	geneComp_00000284	CRELD1	ENST00000683835	Brain_Putamen_basal_ganglia	Muscle_Skeletal	-0.983485	0.869801	51.0005	-1.1307	0.26347	0.513952	NA	NA	0.513952
isoComp_00008616	geneComp_00000298	CRELD1	ENST00000683835	Cells_Cultured_fibroblasts	Heart_Atrial_Appendage	-0.743708	0.919553	51.0005	-0.808771	0.422404	0.735612	NA	NA	0.735612
isoComp_00009020	geneComp_00000312	CRELD1	ENST00000683835	Cells_Cultured_fibroblasts	Heart_Left_Ventricle	-0.688005	0.937155	51.0005	-0.734142	0.466224	0.852065	NA	NA	0.852065
isoComp_00009424	geneComp_00000326	CRELD1	ENST00000683835	Cells_Cultured_fibroblasts	Liver	1.67771	0.623424	51.0005	2.69111	0.00960572	0.0663668	NA	NA	0.0663668
isoComp_00009828	geneComp_00000340	CRELD1	ENST00000683835	Cells_Cultured_fibroblasts	Lung	1.39898	0.58339	51.0005	2.39802	0.0201815	0.0807261	NA	NA	0.0807261
isoComp_00010232	geneComp_00000354	CRELD1	ENST00000683835	Cells_Cultured_fibroblasts	Muscle_Skeletal	-0.624416	0.863425	51.0005	-0.723185	0.47287	0.846534	NA	NA	0.846534
isoComp_00010636	geneComp_00000368	CRELD1	ENST00000683835	Heart_Atrial_Appendage	Heart_Left_Ventricle	0.0557027	1.10758	51.0005	0.0502921	0.960086	0.985315	NA	NA	0.985315
isoComp_00011040	geneComp_00000382	CRELD1	ENST00000683835	Heart_Atrial_Appendage	Liver	2.42141	0.858568	51.0005	2.82029	0.00681783	0.0234089	NA	NA	0.0234089
isoComp_00011444	geneComp_00000396	CRELD1	ENST00000683835	Heart_Atrial_Appendage	Lung	2.14269	0.829954	51.0005	2.5817	0.0127481	0.0516635	NA	NA	0.0516635
isoComp_00011848	geneComp_00000410	CRELD1	ENST00000683835	Heart_Atrial_Appendage	Muscle_Skeletal	0.119291	1.04594	51.0005	0.114052	0.909644	1	NA	NA	1
isoComp_00012252	geneComp_00000424	CRELD1	ENST00000683835	Heart_Left_Ventricle	Liver	2.36571	0.877394	51.0005	2.69629	0.00947631	0.0274813	NA	NA	0.0274813
isoComp_00012656	geneComp_00000438	CRELD1	ENST00000683835	Heart_Left_Ventricle	Lung	2.08699	0.849415	51.0005	2.45697	0.0174533	0.0561542	NA	NA	0.0561542
isoComp_00013060	geneComp_00000452	CRELD1	ENST00000683835	Heart_Left_Ventricle	Muscle_Skeletal	0.0635883	1.06145	51.0005	0.0599073	0.952464	0.997765	NA	NA	0.997765
isoComp_00013464	geneComp_00000466	CRELD1	ENST00000683835	Liver	Lung	-0.278722	0.481564	51.0005	-0.578784	0.565283	0.989603	NA	NA	0.989603
isoComp_00013868	geneComp_00000480	CRELD1	ENST00000683835	Liver	Muscle_Skeletal	-2.30212	0.798163	51.0005	-2.88428	0.00573377	0.0216609	NA	NA	0.0216609
isoComp_00014272	geneComp_00000494	CRELD1	ENST00000683835	Lung	Muscle_Skeletal	-2.0234	0.7673	51.0005	-2.63704	0.0110573	0.0500831	NA	NA	0.0500831
isoComp_00000139	geneComp_00000004	CRELD1	ENST00000684291	Brain_Cerebellar_Hemisphere	Brain_Frontal_Cortex_BA9	1.98938	0.431681	51.0005	4.60846	2.74465e-05	0.000251539	NA	NA	0.000251539
isoComp_00000543	geneComp_00000018	CRELD1	ENST00000684291	Brain_Cerebellar_Hemisphere	Brain_Putamen_basal_ganglia	1.9502	0.468861	51.0005	4.15945	0.000122402	0.000833865	NA	NA	0.000833865
isoComp_00000947	geneComp_00000032	CRELD1	ENST00000684291	Brain_Cerebellar_Hemisphere	Cells_Cultured_fibroblasts	0.0155729	0.687515	51.0005	0.0226511	0.982017	0.992502	NA	NA	0.992502
isoComp_00001351	geneComp_00000046	CRELD1	ENST00000684291	Brain_Cerebellar_Hemisphere	Heart_Atrial_Appendage	1.23831	0.511614	51.0005	2.4204	0.0191035	0.0432639	NA	NA	0.0432639
isoComp_00001755	geneComp_00000060	CRELD1	ENST00000684291	Brain_Cerebellar_Hemisphere	Heart_Left_Ventricle	1.04419	0.551862	51.0005	1.89212	0.0641584	0.110412	NA	NA	0.110412
isoComp_00002159	geneComp_00000074	CRELD1	ENST00000684291	Brain_Cerebellar_Hemisphere	Liver	0.17093	0.881638	51.0005	0.193878	0.847042	0.923246	NA	NA	0.923246
isoComp_00002563	geneComp_00000088	CRELD1	ENST00000684291	Brain_Cerebellar_Hemisphere	Lung	0.731002	0.580186	51.0005	1.25994	0.213425	0.432466	NA	NA	0.432466
isoComp_00002967	geneComp_00000102	CRELD1	ENST00000684291	Brain_Cerebellar_Hemisphere	Muscle_Skeletal	1.04039	0.525593	51.0005	1.97946	0.0531743	0.112679	NA	NA	0.112679
isoComp_00003371	geneComp_00000116	CRELD1	ENST00000684291	Brain_Frontal_Cortex_BA9	Brain_Putamen_basal_ganglia	-0.039181	0.392657	51.0005	-0.0997843	0.920907	0.988288	NA	NA	0.988288
isoComp_00003775	geneComp_00000130	CRELD1	ENST00000684291	Brain_Frontal_Cortex_BA9	Cells_Cultured_fibroblasts	-1.97381	0.637986	51.0005	-3.09382	0.00320351	0.0136571	NA	NA	0.0136571
isoComp_00004179	geneComp_00000144	CRELD1	ENST00000684291	Brain_Frontal_Cortex_BA9	Heart_Atrial_Appendage	-0.75107	0.44283	51.0005	-1.69607	0.0959696	0.190278	NA	NA	0.190278
isoComp_00004583	geneComp_00000158	CRELD1	ENST00000684291	Brain_Frontal_Cortex_BA9	Heart_Left_Ventricle	-0.945194	0.488775	51.0005	-1.9338	0.0586962	0.131622	NA	NA	0.131622
isoComp_00004987	geneComp_00000172	CRELD1	ENST00000684291	Brain_Frontal_Cortex_BA9	Liver	-1.81845	0.843585	51.0005	-2.15563	0.0358545	0.10178	NA	NA	0.10178
isoComp_00005391	geneComp_00000186	CRELD1	ENST00000684291	Brain_Frontal_Cortex_BA9	Lung	-1.25838	0.520543	51.0005	-2.41744	0.0192433	0.0644231	NA	NA	0.0644231
isoComp_00005795	geneComp_00000200	CRELD1	ENST00000684291	Brain_Frontal_Cortex_BA9	Muscle_Skeletal	-0.948994	0.458908	51.0005	-2.06794	0.0437359	0.12164	NA	NA	0.12164
isoComp_00006199	geneComp_00000214	CRELD1	ENST00000684291	Brain_Putamen_basal_ganglia	Cells_Cultured_fibroblasts	-1.93463	0.663707	51.0005	-2.91488	0.00527385	0.020342	NA	NA	0.020342
isoComp_00006603	geneComp_00000228	CRELD1	ENST00000684291	Brain_Putamen_basal_ganglia	Heart_Atrial_Appendage	-0.711889	0.479145	51.0005	-1.48575	0.143501	0.256968	NA	NA	0.256968
isoComp_00007007	geneComp_00000242	CRELD1	ENST00000684291	Brain_Putamen_basal_ganglia	Heart_Left_Ventricle	-0.906013	0.521903	51.0005	-1.73598	0.0886058	0.163921	NA	NA	0.163921
isoComp_00007411	geneComp_00000256	CRELD1	ENST00000684291	Brain_Putamen_basal_ganglia	Liver	-1.77927	0.863202	51.0005	-2.06125	0.044395	0.117102	NA	NA	0.117102
isoComp_00007815	geneComp_00000270	CRELD1	ENST00000684291	Brain_Putamen_basal_ganglia	Lung	-1.2192	0.551767	51.0005	-2.20963	0.0316466	0.116037	NA	NA	0.116037
isoComp_00008219	geneComp_00000284	CRELD1	ENST00000684291	Brain_Putamen_basal_ganglia	Muscle_Skeletal	-0.909813	0.494043	51.0005	-1.84157	0.0713573	0.176411	NA	NA	0.176411
isoComp_00008623	geneComp_00000298	CRELD1	ENST00000684291	Cells_Cultured_fibroblasts	Heart_Atrial_Appendage	1.22274	0.694569	51.0005	1.76043	0.0843306	0.264174	NA	NA	0.264174
isoComp_00009027	geneComp_00000312	CRELD1	ENST00000684291	Cells_Cultured_fibroblasts	Heart_Left_Ventricle	1.02862	0.724727	51.0005	1.41932	0.16189	0.504716	NA	NA	0.504716
isoComp_00009431	geneComp_00000326	CRELD1	ENST00000684291	Cells_Cultured_fibroblasts	Liver	0.155357	0.998981	51.0005	0.155515	0.877029	0.991676	NA	NA	0.991676
isoComp_00009835	geneComp_00000340	CRELD1	ENST00000684291	Cells_Cultured_fibroblasts	Lung	0.715429	0.746521	51.0005	0.958351	0.342407	0.710178	NA	NA	0.710178
isoComp_00010239	geneComp_00000354	CRELD1	ENST00000684291	Cells_Cultured_fibroblasts	Muscle_Skeletal	1.02482	0.704929	51.0005	1.45379	0.152132	0.407781	NA	NA	0.407781
isoComp_00010643	geneComp_00000368	CRELD1	ENST00000684291	Heart_Atrial_Appendage	Heart_Left_Ventricle	-0.194124	0.560626	51.0005	-0.346263	0.73057	0.985315	NA	NA	0.985315
isoComp_00011047	geneComp_00000382	CRELD1	ENST00000684291	Heart_Atrial_Appendage	Liver	-1.06738	0.887151	51.0005	-1.20316	0.23447	0.420786	NA	NA	0.420786
isoComp_00011451	geneComp_00000396	CRELD1	ENST00000684291	Heart_Atrial_Appendage	Lung	-0.507312	0.588529	51.0005	-0.862	0.392722	0.79578	NA	NA	0.79578
isoComp_00011855	geneComp_00000410	CRELD1	ENST00000684291	Heart_Atrial_Appendage	Muscle_Skeletal	-0.197924	0.534787	51.0005	-0.370099	0.712841	1	NA	NA	1
isoComp_00012259	geneComp_00000424	CRELD1	ENST00000684291	Heart_Left_Ventricle	Liver	-0.87326	0.910955	51.0005	-0.95862	0.342273	0.60157	NA	NA	0.60157
isoComp_00012663	geneComp_00000438	CRELD1	ENST00000684291	Heart_Left_Ventricle	Lung	-0.313188	0.623834	51.0005	-0.502038	0.617802	0.972709	NA	NA	0.972709
isoComp_00013067	geneComp_00000452	CRELD1	ENST00000684291	Heart_Left_Ventricle	Muscle_Skeletal	-0.0038006	0.573411	51.0005	-0.00662806	0.994737	0.997765	NA	NA	0.997765
isoComp_00013471	geneComp_00000466	CRELD1	ENST00000684291	Liver	Lung	0.560072	0.928387	51.0005	0.603274	0.549	0.989603	NA	NA	0.989603
isoComp_00013875	geneComp_00000480	CRELD1	ENST00000684291	Liver	Muscle_Skeletal	0.869459	0.895285	51.0005	0.971154	0.336055	0.601362	NA	NA	0.601362
isoComp_00014279	geneComp_00000494	CRELD1	ENST00000684291	Lung	Muscle_Skeletal	0.309387	0.60072	51.0005	0.515028	0.608759	0.956621	NA	NA	0.956621
isoComp_00000141	geneComp_00000004	CRELD1	ENST00000684419	Brain_Cerebellar_Hemisphere	Brain_Frontal_Cortex_BA9	-1.0452	0.662191	51.0005	-1.5784	0.120658	0.335387	NA	NA	0.335387
isoComp_00000545	geneComp_00000018	CRELD1	ENST00000684419	Brain_Cerebellar_Hemisphere	Brain_Putamen_basal_ganglia	-0.399197	0.62008	51.0005	-0.643783	0.522601	0.949391	NA	NA	0.949391
isoComp_00000949	geneComp_00000032	CRELD1	ENST00000684419	Brain_Cerebellar_Hemisphere	Cells_Cultured_fibroblasts	-1.46466	0.803288	51.0005	-1.82333	0.0741169	0.13051	NA	NA	0.13051
isoComp_00001353	geneComp_00000046	CRELD1	ENST00000684419	Brain_Cerebellar_Hemisphere	Heart_Atrial_Appendage	-0.988557	0.713422	51.0005	-1.38566	0.171882	0.300794	NA	NA	0.300794
isoComp_00001757	geneComp_00000060	CRELD1	ENST00000684419	Brain_Cerebellar_Hemisphere	Heart_Left_Ventricle	-1.08261	0.777485	51.0005	-1.39245	0.169829	0.261819	NA	NA	0.261819
isoComp_00002161	geneComp_00000074	CRELD1	ENST00000684419	Brain_Cerebellar_Hemisphere	Liver	1.28255	0.47629	51.0005	2.6928	0.00956335	0.040075	NA	NA	0.040075
isoComp_00002565	geneComp_00000088	CRELD1	ENST00000684419	Brain_Cerebellar_Hemisphere	Lung	-0.732101	0.643561	51.0005	-1.13758	0.260613	0.514544	NA	NA	0.514544
isoComp_00002969	geneComp_00000102	CRELD1	ENST00000684419	Brain_Cerebellar_Hemisphere	Muscle_Skeletal	-1.38706	0.815754	51.0005	-1.70035	0.0951572	0.196953	NA	NA	0.196953
isoComp_00003373	geneComp_00000116	CRELD1	ENST00000684419	Brain_Frontal_Cortex_BA9	Brain_Putamen_basal_ganglia	0.646003	0.84009	51.0005	0.768969	0.445458	0.988288	NA	NA	0.988288
isoComp_00003777	geneComp_00000130	CRELD1	ENST00000684419	Brain_Frontal_Cortex_BA9	Cells_Cultured_fibroblasts	-0.419457	0.983119	51.0005	-0.426659	0.671423	0.860268	NA	NA	0.860268
isoComp_00004181	geneComp_00000144	CRELD1	ENST00000684419	Brain_Frontal_Cortex_BA9	Heart_Atrial_Appendage	0.0566433	0.911166	51.0005	0.0621657	0.950674	0.976025	NA	NA	0.976025
isoComp_00004585	geneComp_00000158	CRELD1	ENST00000684419	Brain_Frontal_Cortex_BA9	Heart_Left_Ventricle	-0.0374058	0.962151	51.0005	-0.0388773	0.96914	0.96914	NA	NA	0.96914
isoComp_00004989	geneComp_00000172	CRELD1	ENST00000684419	Brain_Frontal_Cortex_BA9	Liver	2.32775	0.74034	51.0005	3.14417	0.00277614	0.0187923	NA	NA	0.0187923
isoComp_00005393	geneComp_00000186	CRELD1	ENST00000684419	Brain_Frontal_Cortex_BA9	Lung	0.3131	0.857568	51.0005	0.365102	0.716545	0.928234	NA	NA	0.928234
isoComp_00005797	geneComp_00000200	CRELD1	ENST00000684419	Brain_Frontal_Cortex_BA9	Muscle_Skeletal	-0.341864	0.993331	51.0005	-0.344159	0.732142	0.905009	NA	NA	0.905009
isoComp_00006201	geneComp_00000214	CRELD1	ENST00000684419	Brain_Putamen_basal_ganglia	Cells_Cultured_fibroblasts	-1.06546	0.955262	51.0005	-1.11536	0.269925	0.440739	NA	NA	0.440739
isoComp_00006605	geneComp_00000228	CRELD1	ENST00000684419	Brain_Putamen_basal_ganglia	Heart_Atrial_Appendage	-0.58936	0.881037	51.0005	-0.66894	0.506551	0.684288	NA	NA	0.684288
isoComp_00007009	geneComp_00000242	CRELD1	ENST00000684419	Brain_Putamen_basal_ganglia	Heart_Left_Ventricle	-0.683409	0.933668	51.0005	-0.731962	0.467542	0.606985	NA	NA	0.606985
isoComp_00007413	geneComp_00000256	CRELD1	ENST00000684419	Brain_Putamen_basal_ganglia	Liver	1.68175	0.702927	51.0005	2.3925	0.020456	0.072005	NA	NA	0.072005
isoComp_00007817	geneComp_00000270	CRELD1	ENST00000684419	Brain_Putamen_basal_ganglia	Lung	-0.332904	0.825484	51.0005	-0.403283	0.688426	0.854981	NA	NA	0.854981
isoComp_00008221	geneComp_00000284	CRELD1	ENST00000684419	Brain_Putamen_basal_ganglia	Muscle_Skeletal	-0.987867	0.965769	51.0005	-1.02288	0.311191	0.57665	NA	NA	0.57665
isoComp_00008625	geneComp_00000298	CRELD1	ENST00000684419	Cells_Cultured_fibroblasts	Heart_Atrial_Appendage	0.4761	1.01833	51.0005	0.46753	0.642112	0.909387	NA	NA	0.909387
isoComp_00009029	geneComp_00000312	CRELD1	ENST00000684419	Cells_Cultured_fibroblasts	Heart_Left_Ventricle	0.382051	1.06419	51.0005	0.359005	0.721073	0.950967	NA	NA	0.950967
isoComp_00009433	geneComp_00000326	CRELD1	ENST00000684419	Cells_Cultured_fibroblasts	Liver	2.74721	0.868837	51.0005	3.16194	0.00263853	0.0222809	NA	NA	0.0222809
isoComp_00009837	geneComp_00000340	CRELD1	ENST00000684419	Cells_Cultured_fibroblasts	Lung	0.732557	0.970668	51.0005	0.754693	0.453904	0.847288	NA	NA	0.847288
isoComp_00010241	geneComp_00000354	CRELD1	ENST00000684419	Cells_Cultured_fibroblasts	Muscle_Skeletal	0.077593	1.09247	51.0005	0.0710255	0.943655	0.992465	NA	NA	0.992465
isoComp_00010645	geneComp_00000368	CRELD1	ENST00000684419	Heart_Atrial_Appendage	Heart_Left_Ventricle	-0.0940491	0.998102	51.0005	-0.0942279	0.925297	0.985315	NA	NA	0.985315
isoComp_00011049	geneComp_00000382	CRELD1	ENST00000684419	Heart_Atrial_Appendage	Liver	2.27111	0.786497	51.0005	2.88763	0.00568165	0.0216613	NA	NA	0.0216613
isoComp_00011453	geneComp_00000396	CRELD1	ENST00000684419	Heart_Atrial_Appendage	Lung	0.256457	0.897718	51.0005	0.285676	0.776283	1	NA	NA	1
isoComp_00011857	geneComp_00000410	CRELD1	ENST00000684419	Heart_Atrial_Appendage	Muscle_Skeletal	-0.398507	1.02819	51.0005	-0.38758	0.69994	1	NA	NA	1
isoComp_00012261	geneComp_00000424	CRELD1	ENST00000684419	Heart_Left_Ventricle	Liver	2.36516	0.845038	51.0005	2.79888	0.00722104	0.0244208	NA	NA	0.0244208
isoComp_00012665	geneComp_00000438	CRELD1	ENST00000684419	Heart_Left_Ventricle	Lung	0.350506	0.949425	51.0005	0.369177	0.713524	0.980578	NA	NA	0.980578
isoComp_00013069	geneComp_00000452	CRELD1	ENST00000684419	Heart_Left_Ventricle	Muscle_Skeletal	-0.304458	1.07363	51.0005	-0.283577	0.777883	0.997765	NA	NA	0.997765
isoComp_00013473	geneComp_00000466	CRELD1	ENST00000684419	Liver	Lung	-2.01465	0.723725	51.0005	-2.78373	0.00751953	0.0573364	NA	NA	0.0573364
isoComp_00013877	geneComp_00000480	CRELD1	ENST00000684419	Liver	Muscle_Skeletal	-2.66962	0.880376	51.0005	-3.03236	0.00380876	0.0170177	NA	NA	0.0170177
isoComp_00014281	geneComp_00000494	CRELD1	ENST00000684419	Lung	Muscle_Skeletal	-0.654964	0.98101	51.0005	-0.667642	0.507372	0.866405	NA	NA	0.866405
isoComp_00000142	geneComp_00000004	CRELD1	ENST00000684493	Brain_Cerebellar_Hemisphere	Brain_Frontal_Cortex_BA9	0.028614	0.404132	51.0005	0.0708036	0.943831	0.999738	NA	NA	0.999738
isoComp_00000546	geneComp_00000018	CRELD1	ENST00000684493	Brain_Cerebellar_Hemisphere	Brain_Putamen_basal_ganglia	0.514576	0.402145	51.0005	1.27958	0.206484	0.478868	NA	NA	0.478868
isoComp_00000950	geneComp_00000032	CRELD1	ENST00000684493	Brain_Cerebellar_Hemisphere	Cells_Cultured_fibroblasts	1.75719	0.279366	51.0005	6.28993	7.1879e-08	4.98734e-07	NA	NA	4.98734e-07
isoComp_00001354	geneComp_00000046	CRELD1	ENST00000684493	Brain_Cerebellar_Hemisphere	Heart_Atrial_Appendage	1.27818	0.313327	51.0005	4.07937	0.000158801	0.000582272	NA	NA	0.000582272
isoComp_00001758	geneComp_00000060	CRELD1	ENST00000684493	Brain_Cerebellar_Hemisphere	Heart_Left_Ventricle	1.52658	0.308416	51.0005	4.94974	8.5137e-06	4.20009e-05	NA	NA	4.20009e-05
isoComp_00002162	geneComp_00000074	CRELD1	ENST00000684493	Brain_Cerebellar_Hemisphere	Liver	0.654532	0.448675	51.0005	1.45881	0.150749	0.349102	NA	NA	0.349102
isoComp_00002566	geneComp_00000088	CRELD1	ENST00000684493	Brain_Cerebellar_Hemisphere	Lung	1.17449	0.319115	51.0005	3.68047	0.000561877	0.00227708	NA	NA	0.00227708
isoComp_00002970	geneComp_00000102	CRELD1	ENST00000684493	Brain_Cerebellar_Hemisphere	Muscle_Skeletal	1.37747	0.302296	51.0005	4.55669	3.27012e-05	0.00014552	NA	NA	0.00014552
isoComp_00003374	geneComp_00000116	CRELD1	ENST00000684493	Brain_Frontal_Cortex_BA9	Brain_Putamen_basal_ganglia	0.485962	0.484033	51.0005	1.00398	0.320126	0.872344	NA	NA	0.872344
isoComp_00003778	geneComp_00000130	CRELD1	ENST00000684493	Brain_Frontal_Cortex_BA9	Cells_Cultured_fibroblasts	1.72858	0.388089	51.0005	4.45407	4.61837e-05	0.00034008	NA	NA	0.00034008
isoComp_00004182	geneComp_00000144	CRELD1	ENST00000684493	Brain_Frontal_Cortex_BA9	Heart_Atrial_Appendage	1.24956	0.413209	51.0005	3.02405	0.00389843	0.0166766	NA	NA	0.0166766
isoComp_00004586	geneComp_00000158	CRELD1	ENST00000684493	Brain_Frontal_Cortex_BA9	Heart_Left_Ventricle	1.49797	0.409498	51.0005	3.65806	0.00060215	0.00278494	NA	NA	0.00278494
isoComp_00004990	geneComp_00000172	CRELD1	ENST00000684493	Brain_Frontal_Cortex_BA9	Liver	0.625918	0.523333	51.0005	1.19602	0.237218	0.463894	NA	NA	0.463894
isoComp_00005394	geneComp_00000186	CRELD1	ENST00000684493	Brain_Frontal_Cortex_BA9	Lung	1.14588	0.417615	51.0005	2.74387	0.00836016	0.0357629	NA	NA	0.0357629
isoComp_00005798	geneComp_00000200	CRELD1	ENST00000684493	Brain_Frontal_Cortex_BA9	Muscle_Skeletal	1.34885	0.404908	51.0005	3.33126	0.0016134	0.00717962	NA	NA	0.00717962
isoComp_00006202	geneComp_00000214	CRELD1	ENST00000684493	Brain_Putamen_basal_ganglia	Cells_Cultured_fibroblasts	1.24261	0.386019	51.0005	3.21905	0.00223857	0.0106661	NA	NA	0.0106661
isoComp_00006606	geneComp_00000228	CRELD1	ENST00000684493	Brain_Putamen_basal_ganglia	Heart_Atrial_Appendage	0.763602	0.411266	51.0005	1.85671	0.0691326	0.140085	NA	NA	0.140085
isoComp_00007010	geneComp_00000242	CRELD1	ENST00000684493	Brain_Putamen_basal_ganglia	Heart_Left_Ventricle	1.01201	0.407537	51.0005	2.48323	0.016349	0.0465317	NA	NA	0.0465317
isoComp_00007414	geneComp_00000256	CRELD1	ENST00000684493	Brain_Putamen_basal_ganglia	Liver	0.139957	0.5218	51.0005	0.268219	0.789612	0.926479	NA	NA	0.926479
isoComp_00007818	geneComp_00000270	CRELD1	ENST00000684493	Brain_Putamen_basal_ganglia	Lung	0.659917	0.415692	51.0005	1.58751	0.118577	0.285327	NA	NA	0.285327
isoComp_00008222	geneComp_00000284	CRELD1	ENST00000684493	Brain_Putamen_basal_ganglia	Muscle_Skeletal	0.862893	0.402925	51.0005	2.14157	0.037027	0.102981	NA	NA	0.102981
isoComp_00008626	geneComp_00000298	CRELD1	ENST00000684493	Cells_Cultured_fibroblasts	Heart_Atrial_Appendage	-0.479013	0.292343	51.0005	-1.63853	0.107466	0.316742	NA	NA	0.316742
isoComp_00009030	geneComp_00000312	CRELD1	ENST00000684493	Cells_Cultured_fibroblasts	Heart_Left_Ventricle	-0.230608	0.287074	51.0005	-0.803305	0.425527	0.805461	NA	NA	0.805461
isoComp_00009434	geneComp_00000326	CRELD1	ENST00000684493	Cells_Cultured_fibroblasts	Liver	-1.10266	0.434281	51.0005	-2.53904	0.0142086	0.0830657	NA	NA	0.0830657
isoComp_00009838	geneComp_00000340	CRELD1	ENST00000684493	Cells_Cultured_fibroblasts	Lung	-0.582698	0.298538	51.0005	-1.95184	0.0564586	0.197605	NA	NA	0.197605
isoComp_00010242	geneComp_00000354	CRELD1	ENST00000684493	Cells_Cultured_fibroblasts	Muscle_Skeletal	-0.379722	0.280488	51.0005	-1.35379	0.181773	0.410795	NA	NA	0.410795
isoComp_00010646	geneComp_00000368	CRELD1	ENST00000684493	Heart_Atrial_Appendage	Heart_Left_Ventricle	0.248406	0.320218	51.0005	0.775738	0.441486	0.912204	NA	NA	0.912204
isoComp_00011050	geneComp_00000382	CRELD1	ENST00000684493	Heart_Atrial_Appendage	Liver	-0.623645	0.456868	51.0005	-1.36504	0.178231	0.362403	NA	NA	0.362403
isoComp_00011454	geneComp_00000396	CRELD1	ENST00000684493	Heart_Atrial_Appendage	Lung	-0.103684	0.330535	51.0005	-0.313687	0.755039	1	NA	NA	1
isoComp_00011858	geneComp_00000410	CRELD1	ENST00000684493	Heart_Atrial_Appendage	Muscle_Skeletal	0.0992918	0.314328	51.0005	0.315886	0.753378	1	NA	NA	1
isoComp_00012262	geneComp_00000424	CRELD1	ENST00000684493	Heart_Left_Ventricle	Liver	-0.87205	0.453514	51.0005	-1.92287	0.0600887	0.158416	NA	NA	0.158416
isoComp_00012666	geneComp_00000438	CRELD1	ENST00000684493	Heart_Left_Ventricle	Lung	-0.35209	0.325884	51.0005	-1.08042	0.28504	0.57008	NA	NA	0.57008
isoComp_00013070	geneComp_00000452	CRELD1	ENST00000684493	Heart_Left_Ventricle	Muscle_Skeletal	-0.149114	0.309433	51.0005	-0.481893	0.631943	0.997765	NA	NA	0.997765
isoComp_00013474	geneComp_00000466	CRELD1	ENST00000684493	Liver	Lung	0.51996	0.460857	51.0005	1.12825	0.264495	0.740217	NA	NA	0.740217
isoComp_00013878	geneComp_00000480	CRELD1	ENST00000684493	Liver	Muscle_Skeletal	0.722937	0.449374	51.0005	1.60876	0.113842	0.286713	NA	NA	0.286713
isoComp_00014282	geneComp_00000494	CRELD1	ENST00000684493	Lung	Muscle_Skeletal	0.202976	0.320097	51.0005	0.634108	0.528844	0.866405	NA	NA	0.866405
isoComp_00000149	geneComp_00000005	CSF3R	ENST00000361632	Brain_Cerebellar_Hemisphere	Brain_Frontal_Cortex_BA9	-0.019262	0.719857	39.0005	-0.0267581	0.978789	0.999738	NA	NA	0.999738
isoComp_00000553	geneComp_00000019	CSF3R	ENST00000361632	Brain_Cerebellar_Hemisphere	Brain_Putamen_basal_ganglia	0.0107503	0.599768	39.0005	0.0179241	0.985791	1	NA	NA	1
isoComp_00000957	geneComp_00000033	CSF3R	ENST00000361632	Brain_Cerebellar_Hemisphere	Cells_Cultured_fibroblasts	NA	NA	39.0005	NA	NA	NA	NA	NA	NA
isoComp_00001361	geneComp_00000047	CSF3R	ENST00000361632	Brain_Cerebellar_Hemisphere	Heart_Atrial_Appendage	0.592478	0.497636	39.0005	1.19059	0.241013	0.386625	NA	NA	0.386625
isoComp_00001765	geneComp_00000061	CSF3R	ENST00000361632	Brain_Cerebellar_Hemisphere	Heart_Left_Ventricle	-0.636286	0.614879	39.0005	-1.03481	0.30713	0.44564	NA	NA	0.44564
isoComp_00002169	geneComp_00000075	CSF3R	ENST00000361632	Brain_Cerebellar_Hemisphere	Liver	-0.433466	0.556685	39.0005	-0.778655	0.440882	0.661544	NA	NA	0.661544
isoComp_00002573	geneComp_00000089	CSF3R	ENST00000361632	Brain_Cerebellar_Hemisphere	Lung	0.774799	0.388661	39.0005	1.99351	0.0532334	0.128093	NA	NA	0.128093
isoComp_00002977	geneComp_00000103	CSF3R	ENST00000361632	Brain_Cerebellar_Hemisphere	Muscle_Skeletal	0.394964	0.633678	39.0005	0.623289	0.536723	0.783948	NA	NA	0.783948
isoComp_00003381	geneComp_00000117	CSF3R	ENST00000361632	Brain_Frontal_Cortex_BA9	Brain_Putamen_basal_ganglia	0.0300123	0.762547	39.0005	0.039358	0.968806	0.988288	NA	NA	0.988288
isoComp_00003785	geneComp_00000131	CSF3R	ENST00000361632	Brain_Frontal_Cortex_BA9	Cells_Cultured_fibroblasts	NA	NA	39.0005	NA	NA	NA	NA	NA	NA
isoComp_00004189	geneComp_00000145	CSF3R	ENST00000361632	Brain_Frontal_Cortex_BA9	Heart_Atrial_Appendage	0.61174	0.685126	39.0005	0.892887	0.377394	0.559369	NA	NA	0.559369
isoComp_00004593	geneComp_00000159	CSF3R	ENST00000361632	Brain_Frontal_Cortex_BA9	Heart_Left_Ventricle	-0.617024	0.774489	39.0005	-0.796685	0.430457	0.612574	NA	NA	0.612574
isoComp_00004997	geneComp_00000173	CSF3R	ENST00000361632	Brain_Frontal_Cortex_BA9	Liver	-0.414204	0.729147	39.0005	-0.568067	0.573246	0.788213	NA	NA	0.788213
isoComp_00005401	geneComp_00000187	CSF3R	ENST00000361632	Brain_Frontal_Cortex_BA9	Lung	0.794061	0.610584	39.0005	1.30049	0.201064	0.482086	NA	NA	0.482086
isoComp_00005805	geneComp_00000201	CSF3R	ENST00000361632	Brain_Frontal_Cortex_BA9	Muscle_Skeletal	0.414226	0.789496	39.0005	0.524672	0.602781	0.845321	NA	NA	0.845321
isoComp_00006209	geneComp_00000215	CSF3R	ENST00000361632	Brain_Putamen_basal_ganglia	Cells_Cultured_fibroblasts	NA	NA	39.0005	NA	NA	NA	NA	NA	NA
isoComp_00006613	geneComp_00000229	CSF3R	ENST00000361632	Brain_Putamen_basal_ganglia	Heart_Atrial_Appendage	0.581728	0.557606	39.0005	1.04326	0.303252	0.482859	NA	NA	0.482859
isoComp_00007017	geneComp_00000243	CSF3R	ENST00000361632	Brain_Putamen_basal_ganglia	Heart_Left_Ventricle	-0.647036	0.664349	39.0005	-0.97394	0.336089	0.469256	NA	NA	0.469256
isoComp_00007421	geneComp_00000257	CSF3R	ENST00000361632	Brain_Putamen_basal_ganglia	Liver	-0.444216	0.610886	39.0005	-0.727167	0.471466	0.71495	NA	NA	0.71495
isoComp_00007825	geneComp_00000271	CSF3R	ENST00000361632	Brain_Putamen_basal_ganglia	Lung	0.764049	0.462969	39.0005	1.65032	0.106909	0.274399	NA	NA	0.274399
isoComp_00008229	geneComp_00000285	CSF3R	ENST00000361632	Brain_Putamen_basal_ganglia	Muscle_Skeletal	0.384214	0.681785	39.0005	0.563542	0.576292	0.796653	NA	NA	0.796653
isoComp_00008633	geneComp_00000299	CSF3R	ENST00000361632	Cells_Cultured_fibroblasts	Heart_Atrial_Appendage	NA	NA	39.0005	NA	NA	NA	NA	NA	NA
isoComp_00009037	geneComp_00000313	CSF3R	ENST00000361632	Cells_Cultured_fibroblasts	Heart_Left_Ventricle	NA	NA	39.0005	NA	NA	NA	NA	NA	NA
isoComp_00009441	geneComp_00000327	CSF3R	ENST00000361632	Cells_Cultured_fibroblasts	Liver	NA	NA	39.0005	NA	NA	NA	NA	NA	NA
isoComp_00009845	geneComp_00000341	CSF3R	ENST00000361632	Cells_Cultured_fibroblasts	Lung	NA	NA	39.0005	NA	NA	NA	NA	NA	NA
isoComp_00010249	geneComp_00000355	CSF3R	ENST00000361632	Cells_Cultured_fibroblasts	Muscle_Skeletal	NA	NA	39.0005	NA	NA	NA	NA	NA	NA
isoComp_00010653	geneComp_00000369	CSF3R	ENST00000361632	Heart_Atrial_Appendage	Heart_Left_Ventricle	-1.22876	0.573829	39.0005	-2.14134	0.0385517	0.285283	NA	NA	0.285283
isoComp_00011057	geneComp_00000383	CSF3R	ENST00000361632	Heart_Atrial_Appendage	Liver	-1.02594	0.510981	39.0005	-2.00779	0.0516287	0.136928	NA	NA	0.136928
isoComp_00011461	geneComp_00000397	CSF3R	ENST00000361632	Heart_Atrial_Appendage	Lung	0.182321	0.319782	39.0005	0.570143	0.571851	0.931762	NA	NA	0.931762
isoComp_00011865	geneComp_00000411	CSF3R	ENST00000361632	Heart_Atrial_Appendage	Muscle_Skeletal	-0.197514	0.593928	39.0005	-0.332555	0.741251	1	NA	NA	1
isoComp_00012269	geneComp_00000425	CSF3R	ENST00000361632	Heart_Left_Ventricle	Liver	0.20282	0.625729	39.0005	0.324134	0.747569	0.963533	NA	NA	0.963533
isoComp_00012673	geneComp_00000439	CSF3R	ENST00000361632	Heart_Left_Ventricle	Lung	1.41108	0.482385	39.0005	2.92523	0.00571072	0.0201235	NA	NA	0.0201235
isoComp_00013077	geneComp_00000453	CSF3R	ENST00000361632	Heart_Left_Ventricle	Muscle_Skeletal	1.03125	0.695115	39.0005	1.48357	0.145961	0.450047	NA	NA	0.450047
isoComp_00013481	geneComp_00000467	CSF3R	ENST00000361632	Liver	Lung	1.20827	0.405607	39.0005	2.9789	0.00495651	0.0503912	NA	NA	0.0503912
isoComp_00013885	geneComp_00000481	CSF3R	ENST00000361632	Liver	Muscle_Skeletal	0.82843	0.644211	39.0005	1.28596	0.206039	0.42323	NA	NA	0.42323
isoComp_00014289	geneComp_00000495	CSF3R	ENST00000361632	Lung	Muscle_Skeletal	-0.379835	0.506129	39.0005	-0.750471	0.457475	0.8192	NA	NA	0.8192
isoComp_00000152	geneComp_00000005	CSF3R	ENST00000373106	Brain_Cerebellar_Hemisphere	Brain_Frontal_Cortex_BA9	0.64981	0.81625	39.0005	0.796092	0.430798	0.769786	NA	NA	0.769786
isoComp_00000556	geneComp_00000019	CSF3R	ENST00000373106	Brain_Cerebellar_Hemisphere	Brain_Putamen_basal_ganglia	0.687478	0.697175	39.0005	0.986091	0.330167	0.734453	NA	NA	0.734453
isoComp_00000960	geneComp_00000033	CSF3R	ENST00000373106	Brain_Cerebellar_Hemisphere	Cells_Cultured_fibroblasts	NA	NA	39.0005	NA	NA	NA	NA	NA	NA
isoComp_00001364	geneComp_00000047	CSF3R	ENST00000373106	Brain_Cerebellar_Hemisphere	Heart_Atrial_Appendage	0.224134	0.66142	39.0005	0.338868	0.736527	0.859281	NA	NA	0.859281
isoComp_00001768	geneComp_00000061	CSF3R	ENST00000373106	Brain_Cerebellar_Hemisphere	Heart_Left_Ventricle	1.25566	0.621358	39.0005	2.02084	0.0502001	0.0906051	NA	NA	0.0906051
isoComp_00002172	geneComp_00000075	CSF3R	ENST00000373106	Brain_Cerebellar_Hemisphere	Liver	0.227781	0.64488	39.0005	0.353215	0.725829	0.898364	NA	NA	0.898364
isoComp_00002576	geneComp_00000089	CSF3R	ENST00000373106	Brain_Cerebellar_Hemisphere	Lung	-0.871442	0.506875	39.0005	-1.71924	0.0934986	0.205697	NA	NA	0.205697
isoComp_00002980	geneComp_00000103	CSF3R	ENST00000373106	Brain_Cerebellar_Hemisphere	Muscle_Skeletal	0.495836	0.796675	39.0005	0.622382	0.537313	0.783948	NA	NA	0.783948
isoComp_00003384	geneComp_00000117	CSF3R	ENST00000373106	Brain_Frontal_Cortex_BA9	Brain_Putamen_basal_ganglia	0.0376673	0.815262	39.0005	0.0462026	0.963385	0.988288	NA	NA	0.988288
isoComp_00003788	geneComp_00000131	CSF3R	ENST00000373106	Brain_Frontal_Cortex_BA9	Cells_Cultured_fibroblasts	NA	NA	39.0005	NA	NA	NA	NA	NA	NA
isoComp_00004192	geneComp_00000145	CSF3R	ENST00000373106	Brain_Frontal_Cortex_BA9	Heart_Atrial_Appendage	-0.425676	0.784905	39.0005	-0.542328	0.590678	0.74561	NA	NA	0.74561
isoComp_00004596	geneComp_00000159	CSF3R	ENST00000373106	Brain_Frontal_Cortex_BA9	Heart_Left_Ventricle	0.605853	0.751455	39.0005	0.806239	0.424994	0.612574	NA	NA	0.612574
isoComp_00005000	geneComp_00000173	CSF3R	ENST00000373106	Brain_Frontal_Cortex_BA9	Liver	-0.422029	0.771019	39.0005	-0.547365	0.587247	0.7902	NA	NA	0.7902
isoComp_00005404	geneComp_00000187	CSF3R	ENST00000373106	Brain_Frontal_Cortex_BA9	Lung	-1.52125	0.659941	39.0005	-2.30514	0.0265668	0.0852352	NA	NA	0.0852352
isoComp_00005808	geneComp_00000201	CSF3R	ENST00000373106	Brain_Frontal_Cortex_BA9	Muscle_Skeletal	-0.153974	0.901826	39.0005	-0.170736	0.865314	0.950777	NA	NA	0.950777
isoComp_00006212	geneComp_00000215	CSF3R	ENST00000373106	Brain_Putamen_basal_ganglia	Cells_Cultured_fibroblasts	NA	NA	39.0005	NA	NA	NA	NA	NA	NA
isoComp_00006616	geneComp_00000229	CSF3R	ENST00000373106	Brain_Putamen_basal_ganglia	Heart_Atrial_Appendage	-0.463343	0.6602	39.0005	-0.701822	0.486957	0.671743	NA	NA	0.671743
isoComp_00007020	geneComp_00000243	CSF3R	ENST00000373106	Brain_Putamen_basal_ganglia	Heart_Left_Ventricle	0.568186	0.620059	39.0005	0.916341	0.36512	0.491252	NA	NA	0.491252
isoComp_00007424	geneComp_00000257	CSF3R	ENST00000373106	Brain_Putamen_basal_ganglia	Liver	-0.459696	0.643629	39.0005	-0.714225	0.479341	0.71495	NA	NA	0.71495
isoComp_00007828	geneComp_00000271	CSF3R	ENST00000373106	Brain_Putamen_basal_ganglia	Lung	-1.55892	0.505282	39.0005	-3.08524	0.00373027	0.0205165	NA	NA	0.0205165
isoComp_00008232	geneComp_00000285	CSF3R	ENST00000373106	Brain_Putamen_basal_ganglia	Muscle_Skeletal	-0.191641	0.795662	39.0005	-0.240857	0.810927	0.949639	NA	NA	0.949639
isoComp_00008636	geneComp_00000299	CSF3R	ENST00000373106	Cells_Cultured_fibroblasts	Heart_Atrial_Appendage	NA	NA	39.0005	NA	NA	NA	NA	NA	NA
isoComp_00009040	geneComp_00000313	CSF3R	ENST00000373106	Cells_Cultured_fibroblasts	Heart_Left_Ventricle	NA	NA	39.0005	NA	NA	NA	NA	NA	NA
isoComp_00009444	geneComp_00000327	CSF3R	ENST00000373106	Cells_Cultured_fibroblasts	Liver	NA	NA	39.0005	NA	NA	NA	NA	NA	NA
isoComp_00009848	geneComp_00000341	CSF3R	ENST00000373106	Cells_Cultured_fibroblasts	Lung	NA	NA	39.0005	NA	NA	NA	NA	NA	NA
isoComp_00010252	geneComp_00000355	CSF3R	ENST00000373106	Cells_Cultured_fibroblasts	Muscle_Skeletal	NA	NA	39.0005	NA	NA	NA	NA	NA	NA
isoComp_00010656	geneComp_00000369	CSF3R	ENST00000373106	Heart_Atrial_Appendage	Heart_Left_Ventricle	1.03153	0.579567	39.0005	1.77983	0.0828972	0.438171	NA	NA	0.438171
isoComp_00011060	geneComp_00000383	CSF3R	ENST00000373106	Heart_Atrial_Appendage	Liver	0.00364717	0.604717	39.0005	0.00603121	0.995219	0.995219	NA	NA	0.995219
isoComp_00011464	geneComp_00000397	CSF3R	ENST00000373106	Heart_Atrial_Appendage	Lung	-1.09558	0.45468	39.0005	-2.40955	0.0207906	0.0762323	NA	NA	0.0762323
isoComp_00011868	geneComp_00000411	CSF3R	ENST00000373106	Heart_Atrial_Appendage	Muscle_Skeletal	0.271702	0.764528	39.0005	0.355385	0.724216	1	NA	NA	1
isoComp_00012272	geneComp_00000425	CSF3R	ENST00000373106	Heart_Left_Ventricle	Liver	-1.02788	0.560617	39.0005	-1.83348	0.074371	0.187544	NA	NA	0.187544
isoComp_00012676	geneComp_00000439	CSF3R	ENST00000373106	Heart_Left_Ventricle	Lung	-2.12711	0.394136	39.0005	-5.39688	3.55648e-06	3.75971e-05	NA	NA	3.75971e-05
isoComp_00013080	geneComp_00000453	CSF3R	ENST00000373106	Heart_Left_Ventricle	Muscle_Skeletal	-0.759827	0.730145	39.0005	-1.04065	0.304446	0.726741	NA	NA	0.726741
isoComp_00013484	geneComp_00000467	CSF3R	ENST00000373106	Liver	Lung	-1.09922	0.430265	39.0005	-2.55476	0.0146426	0.0811999	NA	NA	0.0811999
isoComp_00013888	geneComp_00000481	CSF3R	ENST00000373106	Liver	Muscle_Skeletal	0.268055	0.750264	39.0005	0.35728	0.722808	0.897079	NA	NA	0.897079
isoComp_00014292	geneComp_00000495	CSF3R	ENST00000373106	Lung	Muscle_Skeletal	1.36728	0.635569	39.0005	2.15127	0.0377082	0.131979	NA	NA	0.131979
isoComp_00000154	geneComp_00000005	CSF3R	ENST00000480825	Brain_Cerebellar_Hemisphere	Brain_Frontal_Cortex_BA9	0.374374	0.63487	39.0005	0.589686	0.558802	0.882746	NA	NA	0.882746
isoComp_00000558	geneComp_00000019	CSF3R	ENST00000480825	Brain_Cerebellar_Hemisphere	Brain_Putamen_basal_ganglia	-0.125778	0.587384	39.0005	-0.214132	0.83156	1	NA	NA	1
isoComp_00000962	geneComp_00000033	CSF3R	ENST00000480825	Brain_Cerebellar_Hemisphere	Cells_Cultured_fibroblasts	NA	NA	39.0005	NA	NA	NA	NA	NA	NA
isoComp_00001366	geneComp_00000047	CSF3R	ENST00000480825	Brain_Cerebellar_Hemisphere	Heart_Atrial_Appendage	-0.161753	0.521088	39.0005	-0.310414	0.757899	0.871018	NA	NA	0.871018
isoComp_00001770	geneComp_00000061	CSF3R	ENST00000480825	Brain_Cerebellar_Hemisphere	Heart_Left_Ventricle	-0.895828	0.628191	39.0005	-1.42604	0.161811	0.254767	NA	NA	0.254767
isoComp_00002174	geneComp_00000075	CSF3R	ENST00000480825	Brain_Cerebellar_Hemisphere	Liver	-0.831858	0.580467	39.0005	-1.43308	0.159802	0.351564	NA	NA	0.351564
isoComp_00002578	geneComp_00000089	CSF3R	ENST00000480825	Brain_Cerebellar_Hemisphere	Lung	-0.990941	0.377788	39.0005	-2.62301	0.0123718	0.0366397	NA	NA	0.0366397
isoComp_00002982	geneComp_00000103	CSF3R	ENST00000480825	Brain_Cerebellar_Hemisphere	Muscle_Skeletal	-0.232091	0.685348	39.0005	-0.338647	0.736692	0.910634	NA	NA	0.910634
isoComp_00003386	geneComp_00000117	CSF3R	ENST00000480825	Brain_Frontal_Cortex_BA9	Brain_Putamen_basal_ganglia	-0.500152	0.691707	39.0005	-0.723069	0.473952	0.988288	NA	NA	0.988288
isoComp_00003790	geneComp_00000131	CSF3R	ENST00000480825	Brain_Frontal_Cortex_BA9	Cells_Cultured_fibroblasts	NA	NA	39.0005	NA	NA	NA	NA	NA	NA
isoComp_00004194	geneComp_00000145	CSF3R	ENST00000480825	Brain_Frontal_Cortex_BA9	Heart_Atrial_Appendage	-0.536127	0.636373	39.0005	-0.842472	0.404661	0.577016	NA	NA	0.577016
isoComp_00004598	geneComp_00000159	CSF3R	ENST00000480825	Brain_Frontal_Cortex_BA9	Heart_Left_Ventricle	-1.2702	0.726679	39.0005	-1.74795	0.0883414	0.167622	NA	NA	0.167622
isoComp_00005002	geneComp_00000173	CSF3R	ENST00000480825	Brain_Frontal_Cortex_BA9	Liver	-1.20623	0.685843	39.0005	-1.75876	0.0864634	0.211355	NA	NA	0.211355
isoComp_00005406	geneComp_00000187	CSF3R	ENST00000480825	Brain_Frontal_Cortex_BA9	Lung	-1.36531	0.525512	39.0005	-2.59807	0.0131612	0.0460642	NA	NA	0.0460642
isoComp_00005810	geneComp_00000201	CSF3R	ENST00000480825	Brain_Frontal_Cortex_BA9	Muscle_Skeletal	-0.606465	0.776622	39.0005	-0.780901	0.439575	0.845321	NA	NA	0.845321
isoComp_00006214	geneComp_00000215	CSF3R	ENST00000480825	Brain_Putamen_basal_ganglia	Cells_Cultured_fibroblasts	NA	NA	39.0005	NA	NA	NA	NA	NA	NA
isoComp_00006618	geneComp_00000229	CSF3R	ENST00000480825	Brain_Putamen_basal_ganglia	Heart_Atrial_Appendage	-0.0359751	0.589008	39.0005	-0.0610774	0.951609	0.980298	NA	NA	0.980298
isoComp_00007022	geneComp_00000243	CSF3R	ENST00000480825	Brain_Putamen_basal_ganglia	Heart_Left_Ventricle	-0.770051	0.685582	39.0005	-1.12321	0.268216	0.394763	NA	NA	0.394763
isoComp_00007426	geneComp_00000257	CSF3R	ENST00000480825	Brain_Putamen_basal_ganglia	Liver	-0.70608	0.642137	39.0005	-1.09958	0.278257	0.488286	NA	NA	0.488286
isoComp_00007830	geneComp_00000271	CSF3R	ENST00000480825	Brain_Putamen_basal_ganglia	Lung	-0.865163	0.467035	39.0005	-1.85246	0.0715392	0.220341	NA	NA	0.220341
isoComp_00008234	geneComp_00000285	CSF3R	ENST00000480825	Brain_Putamen_basal_ganglia	Muscle_Skeletal	-0.106313	0.738309	39.0005	-0.143996	0.886246	0.998398	NA	NA	0.998398
isoComp_00008638	geneComp_00000299	CSF3R	ENST00000480825	Cells_Cultured_fibroblasts	Heart_Atrial_Appendage	NA	NA	39.0005	NA	NA	NA	NA	NA	NA
isoComp_00009042	geneComp_00000313	CSF3R	ENST00000480825	Cells_Cultured_fibroblasts	Heart_Left_Ventricle	NA	NA	39.0005	NA	NA	NA	NA	NA	NA
isoComp_00009446	geneComp_00000327	CSF3R	ENST00000480825	Cells_Cultured_fibroblasts	Liver	NA	NA	39.0005	NA	NA	NA	NA	NA	NA
isoComp_00009850	geneComp_00000341	CSF3R	ENST00000480825	Cells_Cultured_fibroblasts	Lung	NA	NA	39.0005	NA	NA	NA	NA	NA	NA
isoComp_00010254	geneComp_00000355	CSF3R	ENST00000480825	Cells_Cultured_fibroblasts	Muscle_Skeletal	NA	NA	39.0005	NA	NA	NA	NA	NA	NA
isoComp_00010658	geneComp_00000369	CSF3R	ENST00000480825	Heart_Atrial_Appendage	Heart_Left_Ventricle	-0.734075	0.62971	39.0005	-1.16574	0.250801	0.727329	NA	NA	0.727329
isoComp_00011062	geneComp_00000383	CSF3R	ENST00000480825	Heart_Atrial_Appendage	Liver	-0.670105	0.58211	39.0005	-1.15117	0.256673	0.420786	NA	NA	0.420786
isoComp_00011466	geneComp_00000397	CSF3R	ENST00000480825	Heart_Atrial_Appendage	Lung	-0.829188	0.380308	39.0005	-2.18031	0.0353329	0.118288	NA	NA	0.118288
isoComp_00011870	geneComp_00000411	CSF3R	ENST00000480825	Heart_Atrial_Appendage	Muscle_Skeletal	-0.0703381	0.686741	39.0005	-0.102423	0.918946	1	NA	NA	1
isoComp_00012274	geneComp_00000425	CSF3R	ENST00000480825	Heart_Left_Ventricle	Liver	0.0639703	0.679665	39.0005	0.0941204	0.925495	0.990749	NA	NA	0.990749
isoComp_00012678	geneComp_00000439	CSF3R	ENST00000480825	Heart_Left_Ventricle	Lung	-0.0951125	0.517423	39.0005	-0.18382	0.855107	0.980578	NA	NA	0.980578
isoComp_00013082	geneComp_00000453	CSF3R	ENST00000480825	Heart_Left_Ventricle	Muscle_Skeletal	0.663737	0.771171	39.0005	0.860688	0.394671	0.834447	NA	NA	0.834447
isoComp_00013486	geneComp_00000467	CSF3R	ENST00000480825	Liver	Lung	-0.159083	0.458305	39.0005	-0.347111	0.730374	0.989603	NA	NA	0.989603
isoComp_00013890	geneComp_00000481	CSF3R	ENST00000480825	Liver	Muscle_Skeletal	0.599767	0.732818	39.0005	0.818439	0.418079	0.67689	NA	NA	0.67689
isoComp_00014294	geneComp_00000495	CSF3R	ENST00000480825	Lung	Muscle_Skeletal	0.75885	0.585495	39.0005	1.29608	0.202565	0.537844	NA	NA	0.537844
isoComp_00000156	geneComp_00000005	CSF3R	ENST00000489551	Brain_Cerebellar_Hemisphere	Brain_Frontal_Cortex_BA9	0.55357	1.13849	39.0005	0.48623	0.629525	0.953031	NA	NA	0.953031
isoComp_00000560	geneComp_00000019	CSF3R	ENST00000489551	Brain_Cerebellar_Hemisphere	Brain_Putamen_basal_ganglia	0.268223	1.03842	39.0005	0.258298	0.797535	1	NA	NA	1
isoComp_00000964	geneComp_00000033	CSF3R	ENST00000489551	Brain_Cerebellar_Hemisphere	Cells_Cultured_fibroblasts	NA	NA	39.0005	NA	NA	NA	NA	NA	NA
isoComp_00001368	geneComp_00000047	CSF3R	ENST00000489551	Brain_Cerebellar_Hemisphere	Heart_Atrial_Appendage	-0.53047	1.10833	39.0005	-0.478619	0.634882	0.811491	NA	NA	0.811491
isoComp_00001772	geneComp_00000061	CSF3R	ENST00000489551	Brain_Cerebellar_Hemisphere	Heart_Left_Ventricle	-0.281114	1.06438	39.0005	-0.264111	0.793085	0.885371	NA	NA	0.885371
isoComp_00002176	geneComp_00000075	CSF3R	ENST00000489551	Brain_Cerebellar_Hemisphere	Liver	-0.349581	1.02553	39.0005	-0.340878	0.735025	0.898364	NA	NA	0.898364
isoComp_00002580	geneComp_00000089	CSF3R	ENST00000489551	Brain_Cerebellar_Hemisphere	Lung	-0.097415	0.718472	39.0005	-0.135586	0.892846	0.988769	NA	NA	0.988769
isoComp_00002984	geneComp_00000103	CSF3R	ENST00000489551	Brain_Cerebellar_Hemisphere	Muscle_Skeletal	0.182962	1.19044	39.0005	0.153693	0.878644	0.979579	NA	NA	0.979579
isoComp_00003388	geneComp_00000117	CSF3R	ENST00000489551	Brain_Frontal_Cortex_BA9	Brain_Putamen_basal_ganglia	-0.285346	1.17149	39.0005	-0.243576	0.808836	0.988288	NA	NA	0.988288
isoComp_00003792	geneComp_00000131	CSF3R	ENST00000489551	Brain_Frontal_Cortex_BA9	Cells_Cultured_fibroblasts	NA	NA	39.0005	NA	NA	NA	NA	NA	NA
isoComp_00004196	geneComp_00000145	CSF3R	ENST00000489551	Brain_Frontal_Cortex_BA9	Heart_Atrial_Appendage	-1.08404	1.23388	39.0005	-0.87856	0.38502	0.559369	NA	NA	0.559369
isoComp_00004600	geneComp_00000159	CSF3R	ENST00000489551	Brain_Frontal_Cortex_BA9	Heart_Left_Ventricle	-0.834684	1.19456	39.0005	-0.69874	0.48886	0.657739	NA	NA	0.657739
isoComp_00005004	geneComp_00000173	CSF3R	ENST00000489551	Brain_Frontal_Cortex_BA9	Liver	-0.903151	1.16008	39.0005	-0.778528	0.440956	0.680774	NA	NA	0.680774
isoComp_00005408	geneComp_00000187	CSF3R	ENST00000489551	Brain_Frontal_Cortex_BA9	Lung	-0.650985	0.900144	39.0005	-0.723201	0.473872	0.801719	NA	NA	0.801719
isoComp_00005812	geneComp_00000201	CSF3R	ENST00000489551	Brain_Frontal_Cortex_BA9	Muscle_Skeletal	-0.370608	1.30813	39.0005	-0.283312	0.778436	0.92545	NA	NA	0.92545
isoComp_00006216	geneComp_00000215	CSF3R	ENST00000489551	Brain_Putamen_basal_ganglia	Cells_Cultured_fibroblasts	NA	NA	39.0005	NA	NA	NA	NA	NA	NA
isoComp_00006620	geneComp_00000229	CSF3R	ENST00000489551	Brain_Putamen_basal_ganglia	Heart_Atrial_Appendage	-0.798693	1.1422	39.0005	-0.699259	0.48854	0.671743	NA	NA	0.671743
isoComp_00007024	geneComp_00000243	CSF3R	ENST00000489551	Brain_Putamen_basal_ganglia	Heart_Left_Ventricle	-0.549338	1.0996	39.0005	-0.49958	0.620178	0.70386	NA	NA	0.70386
isoComp_00007428	geneComp_00000257	CSF3R	ENST00000489551	Brain_Putamen_basal_ganglia	Liver	-0.617805	1.06204	39.0005	-0.581714	0.564107	0.775647	NA	NA	0.775647
isoComp_00007832	geneComp_00000271	CSF3R	ENST00000489551	Brain_Putamen_basal_ganglia	Lung	-0.365638	0.769686	39.0005	-0.475049	0.637402	0.854981	NA	NA	0.854981
isoComp_00008236	geneComp_00000285	CSF3R	ENST00000489551	Brain_Putamen_basal_ganglia	Muscle_Skeletal	-0.0852614	1.22203	39.0005	-0.0697704	0.944733	0.998398	NA	NA	0.998398
isoComp_00008640	geneComp_00000299	CSF3R	ENST00000489551	Cells_Cultured_fibroblasts	Heart_Atrial_Appendage	NA	NA	39.0005	NA	NA	NA	NA	NA	NA
isoComp_00009044	geneComp_00000313	CSF3R	ENST00000489551	Cells_Cultured_fibroblasts	Heart_Left_Ventricle	NA	NA	39.0005	NA	NA	NA	NA	NA	NA
isoComp_00009448	geneComp_00000327	CSF3R	ENST00000489551	Cells_Cultured_fibroblasts	Liver	NA	NA	39.0005	NA	NA	NA	NA	NA	NA
isoComp_00009852	geneComp_00000341	CSF3R	ENST00000489551	Cells_Cultured_fibroblasts	Lung	NA	NA	39.0005	NA	NA	NA	NA	NA	NA
isoComp_00010256	geneComp_00000355	CSF3R	ENST00000489551	Cells_Cultured_fibroblasts	Muscle_Skeletal	NA	NA	39.0005	NA	NA	NA	NA	NA	NA
isoComp_00010660	geneComp_00000369	CSF3R	ENST00000489551	Heart_Atrial_Appendage	Heart_Left_Ventricle	0.249355	1.16585	39.0005	0.213883	0.831752	0.985315	NA	NA	0.985315
isoComp_00011064	geneComp_00000383	CSF3R	ENST00000489551	Heart_Atrial_Appendage	Liver	0.180888	1.13049	39.0005	0.160008	0.8737	0.995219	NA	NA	0.995219
isoComp_00011468	geneComp_00000397	CSF3R	ENST00000489551	Heart_Atrial_Appendage	Lung	0.433055	0.861682	39.0005	0.502569	0.618094	0.952579	NA	NA	0.952579
isoComp_00011872	geneComp_00000411	CSF3R	ENST00000489551	Heart_Atrial_Appendage	Muscle_Skeletal	0.713431	1.28196	39.0005	0.556514	0.581039	1	NA	NA	1
isoComp_00012276	geneComp_00000425	CSF3R	ENST00000489551	Heart_Left_Ventricle	Liver	-0.0684672	1.08743	39.0005	-0.0629621	0.950118	0.990749	NA	NA	0.990749
isoComp_00012680	geneComp_00000439	CSF3R	ENST00000489551	Heart_Left_Ventricle	Lung	0.183699	0.804361	39.0005	0.228379	0.820545	0.980578	NA	NA	0.980578
isoComp_00013084	geneComp_00000453	CSF3R	ENST00000489551	Heart_Left_Ventricle	Muscle_Skeletal	0.464076	1.24416	39.0005	0.373004	0.711165	0.997765	NA	NA	0.997765
isoComp_00013488	geneComp_00000467	CSF3R	ENST00000489551	Liver	Lung	0.252166	0.752203	39.0005	0.335237	0.739243	0.989603	NA	NA	0.989603
isoComp_00013892	geneComp_00000481	CSF3R	ENST00000489551	Liver	Muscle_Skeletal	0.532543	1.21109	39.0005	0.439721	0.662566	0.850085	NA	NA	0.850085
isoComp_00014296	geneComp_00000495	CSF3R	ENST00000489551	Lung	Muscle_Skeletal	0.280377	0.965002	39.0005	0.290545	0.772938	1	NA	NA	1
isoComp_00000157	geneComp_00000005	CSF3R	ENST00000526980	Brain_Cerebellar_Hemisphere	Brain_Frontal_Cortex_BA9	-0.234916	0.640538	39.0005	-0.366748	0.715789	0.985538	NA	NA	0.985538
isoComp_00000561	geneComp_00000019	CSF3R	ENST00000526980	Brain_Cerebellar_Hemisphere	Brain_Putamen_basal_ganglia	-0.385479	0.539271	39.0005	-0.714814	0.478981	0.901853	NA	NA	0.901853
isoComp_00000965	geneComp_00000033	CSF3R	ENST00000526980	Brain_Cerebellar_Hemisphere	Cells_Cultured_fibroblasts	NA	NA	39.0005	NA	NA	NA	NA	NA	NA
isoComp_00001369	geneComp_00000047	CSF3R	ENST00000526980	Brain_Cerebellar_Hemisphere	Heart_Atrial_Appendage	-0.412483	0.47777	39.0005	-0.86335	0.393224	0.586982	NA	NA	0.586982
isoComp_00001773	geneComp_00000061	CSF3R	ENST00000526980	Brain_Cerebellar_Hemisphere	Heart_Left_Ventricle	-0.122678	0.484949	39.0005	-0.252971	0.801619	0.885371	NA	NA	0.885371
isoComp_00002177	geneComp_00000075	CSF3R	ENST00000526980	Brain_Cerebellar_Hemisphere	Liver	0.360959	0.468973	39.0005	0.76968	0.446127	0.661544	NA	NA	0.661544
isoComp_00002581	geneComp_00000089	CSF3R	ENST00000526980	Brain_Cerebellar_Hemisphere	Lung	-0.373999	0.34894	39.0005	-1.07181	0.290391	0.545369	NA	NA	0.545369
isoComp_00002985	geneComp_00000103	CSF3R	ENST00000526980	Brain_Cerebellar_Hemisphere	Muscle_Skeletal	-0.0494907	0.608119	39.0005	-0.0813833	0.935553	0.979579	NA	NA	0.979579
isoComp_00003389	geneComp_00000117	CSF3R	ENST00000526980	Brain_Frontal_Cortex_BA9	Brain_Putamen_basal_ganglia	-0.150563	0.681361	39.0005	-0.220973	0.826266	0.988288	NA	NA	0.988288
isoComp_00003793	geneComp_00000131	CSF3R	ENST00000526980	Brain_Frontal_Cortex_BA9	Cells_Cultured_fibroblasts	NA	NA	39.0005	NA	NA	NA	NA	NA	NA
isoComp_00004197	geneComp_00000145	CSF3R	ENST00000526980	Brain_Frontal_Cortex_BA9	Heart_Atrial_Appendage	-0.177566	0.633801	39.0005	-0.280161	0.780835	0.90281	NA	NA	0.90281
isoComp_00004601	geneComp_00000159	CSF3R	ENST00000526980	Brain_Frontal_Cortex_BA9	Heart_Left_Ventricle	0.112238	0.63923	39.0005	0.175584	0.86153	0.891429	NA	NA	0.891429
isoComp_00005005	geneComp_00000173	CSF3R	ENST00000526980	Brain_Frontal_Cortex_BA9	Liver	0.595875	0.627196	39.0005	0.950062	0.347932	0.600352	NA	NA	0.600352
isoComp_00005409	geneComp_00000187	CSF3R	ENST00000526980	Brain_Frontal_Cortex_BA9	Lung	-0.139083	0.543322	39.0005	-0.255986	0.799307	0.928234	NA	NA	0.928234
isoComp_00005813	geneComp_00000201	CSF3R	ENST00000526980	Brain_Frontal_Cortex_BA9	Muscle_Skeletal	0.185426	0.737054	39.0005	0.251577	0.802689	0.927783	NA	NA	0.927783
isoComp_00006217	geneComp_00000215	CSF3R	ENST00000526980	Brain_Putamen_basal_ganglia	Cells_Cultured_fibroblasts	NA	NA	39.0005	NA	NA	NA	NA	NA	NA
isoComp_00006621	geneComp_00000229	CSF3R	ENST00000526980	Brain_Putamen_basal_ganglia	Heart_Atrial_Appendage	-0.0270037	0.531252	39.0005	-0.0508303	0.95972	0.980298	NA	NA	0.980298
isoComp_00007025	geneComp_00000243	CSF3R	ENST00000526980	Brain_Putamen_basal_ganglia	Heart_Left_Ventricle	0.262801	0.537717	39.0005	0.488734	0.627767	0.70386	NA	NA	0.70386
isoComp_00007429	geneComp_00000257	CSF3R	ENST00000526980	Brain_Putamen_basal_ganglia	Liver	0.746438	0.523354	39.0005	1.42626	0.16175	0.347171	NA	NA	0.347171
isoComp_00007833	geneComp_00000271	CSF3R	ENST00000526980	Brain_Putamen_basal_ganglia	Lung	0.0114798	0.419194	39.0005	0.0273853	0.978292	0.980298	NA	NA	0.980298
isoComp_00008237	geneComp_00000285	CSF3R	ENST00000526980	Brain_Putamen_basal_ganglia	Muscle_Skeletal	0.335988	0.650978	39.0005	0.516128	0.608679	0.796653	NA	NA	0.796653
isoComp_00008641	geneComp_00000299	CSF3R	ENST00000526980	Cells_Cultured_fibroblasts	Heart_Atrial_Appendage	NA	NA	39.0005	NA	NA	NA	NA	NA	NA
isoComp_00009045	geneComp_00000313	CSF3R	ENST00000526980	Cells_Cultured_fibroblasts	Heart_Left_Ventricle	NA	NA	39.0005	NA	NA	NA	NA	NA	NA
isoComp_00009449	geneComp_00000327	CSF3R	ENST00000526980	Cells_Cultured_fibroblasts	Liver	NA	NA	39.0005	NA	NA	NA	NA	NA	NA
isoComp_00009853	geneComp_00000341	CSF3R	ENST00000526980	Cells_Cultured_fibroblasts	Lung	NA	NA	39.0005	NA	NA	NA	NA	NA	NA
isoComp_00010257	geneComp_00000355	CSF3R	ENST00000526980	Cells_Cultured_fibroblasts	Muscle_Skeletal	NA	NA	39.0005	NA	NA	NA	NA	NA	NA
isoComp_00010661	geneComp_00000369	CSF3R	ENST00000526980	Heart_Atrial_Appendage	Heart_Left_Ventricle	0.289805	0.476015	39.0005	0.608814	0.546178	0.93669	NA	NA	0.93669
isoComp_00011065	geneComp_00000383	CSF3R	ENST00000526980	Heart_Atrial_Appendage	Liver	0.773441	0.459728	39.0005	1.68239	0.100484	0.235752	NA	NA	0.235752
isoComp_00011469	geneComp_00000397	CSF3R	ENST00000526980	Heart_Atrial_Appendage	Lung	0.0384834	0.336413	39.0005	0.114393	0.909513	1	NA	NA	1
isoComp_00011873	geneComp_00000411	CSF3R	ENST00000526980	Heart_Atrial_Appendage	Muscle_Skeletal	0.362992	0.601018	39.0005	0.603961	0.549367	1	NA	NA	1
isoComp_00012277	geneComp_00000425	CSF3R	ENST00000526980	Heart_Left_Ventricle	Liver	0.483637	0.467184	39.0005	1.03522	0.306945	0.556337	NA	NA	0.556337
isoComp_00012681	geneComp_00000439	CSF3R	ENST00000526980	Heart_Left_Ventricle	Lung	-0.251321	0.346533	39.0005	-0.725244	0.472632	0.813367	NA	NA	0.813367
isoComp_00013085	geneComp_00000453	CSF3R	ENST00000526980	Heart_Left_Ventricle	Muscle_Skeletal	0.0731873	0.606741	39.0005	0.120624	0.904608	0.997765	NA	NA	0.997765
isoComp_00013489	geneComp_00000467	CSF3R	ENST00000526980	Liver	Lung	-0.734958	0.323798	39.0005	-2.26981	0.0288254	0.135258	NA	NA	0.135258
isoComp_00013893	geneComp_00000481	CSF3R	ENST00000526980	Liver	Muscle_Skeletal	-0.410449	0.594049	39.0005	-0.690935	0.493698	0.743237	NA	NA	0.743237
isoComp_00014297	geneComp_00000495	CSF3R	ENST00000526980	Lung	Muscle_Skeletal	0.324508	0.504696	39.0005	0.642978	0.524001	0.866405	NA	NA	0.866405
isoComp_00000161	geneComp_00000006	DGUOK	BambuTx977	Brain_Cerebellar_Hemisphere	Brain_Frontal_Cortex_BA9	0.550153	0.249622	51.0005	2.20395	0.0320677	0.116513	NA	NA	0.116513
isoComp_00000565	geneComp_00000020	DGUOK	BambuTx977	Brain_Cerebellar_Hemisphere	Brain_Putamen_basal_ganglia	1.06889	0.239832	51.0005	4.45682	4.57599e-05	0.000401741	NA	NA	0.000401741
isoComp_00000969	geneComp_00000034	DGUOK	BambuTx977	Brain_Cerebellar_Hemisphere	Cells_Cultured_fibroblasts	0.699965	0.195094	51.0005	3.58783	0.000747045	0.00216109	NA	NA	0.00216109
isoComp_00001373	geneComp_00000048	DGUOK	BambuTx977	Brain_Cerebellar_Hemisphere	Heart_Atrial_Appendage	0.790773	0.251227	51.0005	3.14764	0.00274874	0.00729838	NA	NA	0.00729838
isoComp_00001777	geneComp_00000062	DGUOK	BambuTx977	Brain_Cerebellar_Hemisphere	Heart_Left_Ventricle	0.746691	0.321129	51.0005	2.3252	0.0240774	0.0456853	NA	NA	0.0456853
isoComp_00002181	geneComp_00000076	DGUOK	BambuTx977	Brain_Cerebellar_Hemisphere	Liver	0.422715	0.313815	51.0005	1.34702	0.183928	0.394773	NA	NA	0.394773
isoComp_00002585	geneComp_00000090	DGUOK	BambuTx977	Brain_Cerebellar_Hemisphere	Lung	0.478627	0.227528	51.0005	2.1036	0.0403652	0.100262	NA	NA	0.100262
isoComp_00002989	geneComp_00000104	DGUOK	BambuTx977	Brain_Cerebellar_Hemisphere	Muscle_Skeletal	0.773346	0.291707	51.0005	2.65111	0.0106615	0.0271106	NA	NA	0.0271106
isoComp_00003393	geneComp_00000118	DGUOK	BambuTx977	Brain_Frontal_Cortex_BA9	Brain_Putamen_basal_ganglia	0.518735	0.250839	51.0005	2.068	0.0437295	0.280384	NA	NA	0.280384
isoComp_00003797	geneComp_00000132	DGUOK	BambuTx977	Brain_Frontal_Cortex_BA9	Cells_Cultured_fibroblasts	0.149812	0.208476	51.0005	0.718602	0.475665	0.713498	NA	NA	0.713498
isoComp_00004201	geneComp_00000146	DGUOK	BambuTx977	Brain_Frontal_Cortex_BA9	Heart_Atrial_Appendage	0.24062	0.261755	51.0005	0.919255	0.36229	0.559369	NA	NA	0.559369
isoComp_00004605	geneComp_00000160	DGUOK	BambuTx977	Brain_Frontal_Cortex_BA9	Heart_Left_Ventricle	0.196538	0.329431	51.0005	0.596597	0.553415	0.684854	NA	NA	0.684854
isoComp_00005009	geneComp_00000174	DGUOK	BambuTx977	Brain_Frontal_Cortex_BA9	Liver	-0.127438	0.322305	51.0005	-0.395397	0.694199	0.883304	NA	NA	0.883304
isoComp_00005413	geneComp_00000188	DGUOK	BambuTx977	Brain_Frontal_Cortex_BA9	Lung	-0.0715268	0.239101	51.0005	-0.299148	0.766043	0.928234	NA	NA	0.928234
isoComp_00005817	geneComp_00000202	DGUOK	BambuTx977	Brain_Frontal_Cortex_BA9	Muscle_Skeletal	0.223193	0.300822	51.0005	0.741945	0.461524	0.845321	NA	NA	0.845321
isoComp_00006221	geneComp_00000216	DGUOK	BambuTx977	Brain_Putamen_basal_ganglia	Cells_Cultured_fibroblasts	-0.368924	0.196649	51.0005	-1.87605	0.0663767	0.158133	NA	NA	0.158133
isoComp_00006625	geneComp_00000230	DGUOK	BambuTx977	Brain_Putamen_basal_ganglia	Heart_Atrial_Appendage	-0.278115	0.252437	51.0005	-1.10172	0.275754	0.451767	NA	NA	0.451767
isoComp_00007029	geneComp_00000244	DGUOK	BambuTx977	Brain_Putamen_basal_ganglia	Heart_Left_Ventricle	-0.322198	0.322076	51.0005	-1.00038	0.321851	0.458019	NA	NA	0.458019
isoComp_00007433	geneComp_00000258	DGUOK	BambuTx977	Brain_Putamen_basal_ganglia	Liver	-0.646173	0.314783	51.0005	-2.05276	0.045244	0.117102	NA	NA	0.117102
isoComp_00007837	geneComp_00000272	DGUOK	BambuTx977	Brain_Putamen_basal_ganglia	Lung	-0.590262	0.228862	51.0005	-2.57912	0.0128325	0.0520054	NA	NA	0.0520054
isoComp_00008241	geneComp_00000286	DGUOK	BambuTx977	Brain_Putamen_basal_ganglia	Muscle_Skeletal	-0.295542	0.292749	51.0005	-1.00954	0.317481	0.57665	NA	NA	0.57665
isoComp_00008645	geneComp_00000300	DGUOK	BambuTx977	Cells_Cultured_fibroblasts	Heart_Atrial_Appendage	0.0908082	0.210396	51.0005	0.431605	0.667847	0.909387	NA	NA	0.909387
isoComp_00009049	geneComp_00000314	DGUOK	BambuTx977	Cells_Cultured_fibroblasts	Heart_Left_Ventricle	0.046726	0.290303	51.0005	0.160956	0.872764	0.963677	NA	NA	0.963677
isoComp_00009453	geneComp_00000328	DGUOK	BambuTx977	Cells_Cultured_fibroblasts	Liver	-0.27725	0.28219	51.0005	-0.982494	0.330494	0.897056	NA	NA	0.897056
isoComp_00009857	geneComp_00000342	DGUOK	BambuTx977	Cells_Cultured_fibroblasts	Lung	-0.221338	0.181439	51.0005	-1.2199	0.228113	0.532264	NA	NA	0.532264
isoComp_00010261	geneComp_00000356	DGUOK	BambuTx977	Cells_Cultured_fibroblasts	Muscle_Skeletal	0.0733815	0.25738	51.0005	0.28511	0.776715	0.98428	NA	NA	0.98428
isoComp_00010665	geneComp_00000370	DGUOK	BambuTx977	Heart_Atrial_Appendage	Heart_Left_Ventricle	-0.0440822	0.330649	51.0005	-0.13332	0.894465	0.985315	NA	NA	0.985315
isoComp_00011069	geneComp_00000384	DGUOK	BambuTx977	Heart_Atrial_Appendage	Liver	-0.368058	0.32355	51.0005	-1.13756	0.26062	0.420786	NA	NA	0.420786
isoComp_00011473	geneComp_00000398	DGUOK	BambuTx977	Heart_Atrial_Appendage	Lung	-0.312147	0.240777	51.0005	-1.29641	0.200669	0.498436	NA	NA	0.498436
isoComp_00011877	geneComp_00000412	DGUOK	BambuTx977	Heart_Atrial_Appendage	Muscle_Skeletal	-0.0174267	0.302155	51.0005	-0.0576747	0.954233	1	NA	NA	1
isoComp_00012281	geneComp_00000426	DGUOK	BambuTx977	Heart_Left_Ventricle	Liver	-0.323976	0.380386	51.0005	-0.851703	0.398361	0.679556	NA	NA	0.679556
isoComp_00012685	geneComp_00000440	DGUOK	BambuTx977	Heart_Left_Ventricle	Lung	-0.268064	0.313022	51.0005	-0.856376	0.395796	0.732222	NA	NA	0.732222
isoComp_00013089	geneComp_00000454	DGUOK	BambuTx977	Heart_Left_Ventricle	Muscle_Skeletal	0.0266555	0.362363	51.0005	0.0735601	0.941648	0.997765	NA	NA	0.997765
isoComp_00013493	geneComp_00000468	DGUOK	BambuTx977	Liver	Lung	0.0559115	0.305513	51.0005	0.183009	0.855517	0.989603	NA	NA	0.989603
isoComp_00013897	geneComp_00000482	DGUOK	BambuTx977	Liver	Muscle_Skeletal	0.350631	0.355896	51.0005	0.985206	0.329174	0.601362	NA	NA	0.601362
isoComp_00014301	geneComp_00000496	DGUOK	BambuTx977	Lung	Muscle_Skeletal	0.29472	0.282757	51.0005	1.04231	0.302185	0.683222	NA	NA	0.683222
isoComp_00000162	geneComp_00000006	DGUOK	BambuTx978	Brain_Cerebellar_Hemisphere	Brain_Frontal_Cortex_BA9	-0.528845	0.097862	51.0005	-5.40398	1.73079e-06	2.69508e-05	NA	NA	2.69508e-05
isoComp_00000566	geneComp_00000020	DGUOK	BambuTx978	Brain_Cerebellar_Hemisphere	Brain_Putamen_basal_ganglia	-0.973678	0.114	51.0005	-8.54105	2.09336e-11	4.56353e-10	NA	NA	4.56353e-10
isoComp_00000970	geneComp_00000034	DGUOK	BambuTx978	Brain_Cerebellar_Hemisphere	Cells_Cultured_fibroblasts	-2.78554	0.1271	51.0005	-21.9162	1.29827e-27	1.0516e-25	NA	NA	1.0516e-25
isoComp_00001374	geneComp_00000048	DGUOK	BambuTx978	Brain_Cerebellar_Hemisphere	Heart_Atrial_Appendage	-2.47347	0.200854	51.0005	-12.3148	6.7145e-17	2.58508e-15	NA	NA	2.58508e-15
isoComp_00001778	geneComp_00000062	DGUOK	BambuTx978	Brain_Cerebellar_Hemisphere	Heart_Left_Ventricle	-2.69826	0.316349	51.0005	-8.52939	2.18209e-11	2.69124e-10	NA	NA	2.69124e-10
isoComp_00002182	geneComp_00000076	DGUOK	BambuTx978	Brain_Cerebellar_Hemisphere	Liver	-2.54457	0.260355	51.0005	-9.77347	2.80038e-13	8.21444e-12	NA	NA	8.21444e-12
isoComp_00002586	geneComp_00000090	DGUOK	BambuTx978	Brain_Cerebellar_Hemisphere	Lung	-2.59712	0.162615	51.0005	-15.971	1.7314e-21	7.50328e-20	NA	NA	7.50328e-20
isoComp_00002990	geneComp_00000104	DGUOK	BambuTx978	Brain_Cerebellar_Hemisphere	Muscle_Skeletal	-2.3398	0.237586	51.0005	-9.84823	2.16679e-13	6.42814e-12	NA	NA	6.42814e-12
isoComp_00003394	geneComp_00000118	DGUOK	BambuTx978	Brain_Frontal_Cortex_BA9	Brain_Putamen_basal_ganglia	-0.444833	0.129294	51.0005	-3.44048	0.00116657	0.0181652	NA	NA	0.0181652
isoComp_00003798	geneComp_00000132	DGUOK	BambuTx978	Brain_Frontal_Cortex_BA9	Cells_Cultured_fibroblasts	-2.2567	0.14098	51.0005	-16.0073	1.57161e-21	1.273e-19	NA	NA	1.273e-19
isoComp_00004202	geneComp_00000146	DGUOK	BambuTx978	Brain_Frontal_Cortex_BA9	Heart_Atrial_Appendage	-1.94462	0.209912	51.0005	-9.26397	1.63552e-12	3.14837e-11	NA	NA	3.14837e-11
isoComp_00004606	geneComp_00000160	DGUOK	BambuTx978	Brain_Frontal_Cortex_BA9	Heart_Left_Ventricle	-2.16942	0.322177	51.0005	-6.73363	1.43428e-08	1.76895e-07	NA	NA	1.76895e-07
isoComp_00005010	geneComp_00000174	DGUOK	BambuTx978	Brain_Frontal_Cortex_BA9	Liver	-2.01573	0.267405	51.0005	-7.53809	7.70782e-10	2.26096e-08	NA	NA	2.26096e-08
isoComp_00005414	geneComp_00000188	DGUOK	BambuTx978	Brain_Frontal_Cortex_BA9	Lung	-2.06828	0.17368	51.0005	-11.9086	2.40852e-16	1.85456e-14	NA	NA	1.85456e-14
isoComp_00005818	geneComp_00000202	DGUOK	BambuTx978	Brain_Frontal_Cortex_BA9	Muscle_Skeletal	-1.81096	0.245292	51.0005	-7.38287	1.35345e-09	2.00761e-08	NA	NA	2.00761e-08
isoComp_00006222	geneComp_00000216	DGUOK	BambuTx978	Brain_Putamen_basal_ganglia	Cells_Cultured_fibroblasts	-1.81187	0.152625	51.0005	-11.8714	2.71027e-16	2.19532e-14	NA	NA	2.19532e-14
isoComp_00006626	geneComp_00000230	DGUOK	BambuTx978	Brain_Putamen_basal_ganglia	Heart_Atrial_Appendage	-1.49979	0.217904	51.0005	-6.88279	8.33635e-09	1.60475e-07	NA	NA	1.60475e-07
isoComp_00007030	geneComp_00000244	DGUOK	BambuTx978	Brain_Putamen_basal_ganglia	Heart_Left_Ventricle	-1.72459	0.32744	51.0005	-5.26688	2.80952e-06	3.46508e-05	NA	NA	3.46508e-05
isoComp_00007434	geneComp_00000258	DGUOK	BambuTx978	Brain_Putamen_basal_ganglia	Liver	-1.57089	0.273724	51.0005	-5.73897	5.24363e-07	9.22879e-06	NA	NA	9.22879e-06
isoComp_00007838	geneComp_00000272	DGUOK	BambuTx978	Brain_Putamen_basal_ganglia	Lung	-1.62344	0.183258	51.0005	-8.85878	6.78546e-12	1.7416e-10	NA	NA	1.7416e-10
isoComp_00008242	geneComp_00000286	DGUOK	BambuTx978	Brain_Putamen_basal_ganglia	Muscle_Skeletal	-1.36613	0.252165	51.0005	-5.41759	1.64932e-06	1.33445e-05	NA	NA	1.33445e-05
isoComp_00008646	geneComp_00000300	DGUOK	BambuTx978	Cells_Cultured_fibroblasts	Heart_Atrial_Appendage	0.312078	0.225035	51.0005	1.3868	0.171535	0.417651	NA	NA	0.417651
isoComp_00009050	geneComp_00000314	DGUOK	BambuTx978	Cells_Cultured_fibroblasts	Heart_Left_Ventricle	0.0872805	0.332228	51.0005	0.262713	0.79383	0.950967	NA	NA	0.950967
isoComp_00009454	geneComp_00000328	DGUOK	BambuTx978	Cells_Cultured_fibroblasts	Liver	0.240974	0.279433	51.0005	0.862368	0.392522	0.953676	NA	NA	0.953676
isoComp_00009858	geneComp_00000342	DGUOK	BambuTx978	Cells_Cultured_fibroblasts	Lung	0.188422	0.191682	51.0005	0.982992	0.330252	0.710178	NA	NA	0.710178
isoComp_00010262	geneComp_00000356	DGUOK	BambuTx978	Cells_Cultured_fibroblasts	Muscle_Skeletal	0.44574	0.258352	51.0005	1.72532	0.0905247	0.290632	NA	NA	0.290632
isoComp_00010666	geneComp_00000370	DGUOK	BambuTx978	Heart_Atrial_Appendage	Heart_Left_Ventricle	-0.224797	0.366828	51.0005	-0.612813	0.542723	0.93669	NA	NA	0.93669
isoComp_00011070	geneComp_00000384	DGUOK	BambuTx978	Heart_Atrial_Appendage	Liver	-0.0711035	0.319798	51.0005	-0.222339	0.824938	0.986691	NA	NA	0.986691
isoComp_00011474	geneComp_00000398	DGUOK	BambuTx978	Heart_Atrial_Appendage	Lung	-0.123656	0.24684	51.0005	-0.500956	0.618558	0.952579	NA	NA	0.952579
isoComp_00011878	geneComp_00000412	DGUOK	BambuTx978	Heart_Atrial_Appendage	Muscle_Skeletal	0.133662	0.301552	51.0005	0.443248	0.659461	1	NA	NA	1
isoComp_00012282	geneComp_00000426	DGUOK	BambuTx978	Heart_Left_Ventricle	Liver	0.153694	0.402499	51.0005	0.381849	0.70416	0.963533	NA	NA	0.963533
isoComp_00012686	geneComp_00000440	DGUOK	BambuTx978	Heart_Left_Ventricle	Lung	0.101141	0.347368	51.0005	0.291165	0.772106	0.980578	NA	NA	0.980578
isoComp_00013090	geneComp_00000454	DGUOK	BambuTx978	Heart_Left_Ventricle	Muscle_Skeletal	0.35846	0.38816	51.0005	0.923485	0.360103	0.820653	NA	NA	0.820653
isoComp_00013494	geneComp_00000468	DGUOK	BambuTx978	Liver	Lung	-0.0525523	0.297275	51.0005	-0.17678	0.860381	0.989603	NA	NA	0.989603
isoComp_00013898	geneComp_00000482	DGUOK	BambuTx978	Liver	Muscle_Skeletal	0.204766	0.344058	51.0005	0.595149	0.554375	0.802075	NA	NA	0.802075
isoComp_00014302	geneComp_00000496	DGUOK	BambuTx978	Lung	Muscle_Skeletal	0.257318	0.277552	51.0005	0.9271	0.358241	0.748643	NA	NA	0.748643
isoComp_00000163	geneComp_00000006	DGUOK	ENST00000264093	Brain_Cerebellar_Hemisphere	Brain_Frontal_Cortex_BA9	0.237668	0.175634	51.0005	1.3532	0.18196	0.431165	NA	NA	0.431165
isoComp_00000567	geneComp_00000020	DGUOK	ENST00000264093	Brain_Cerebellar_Hemisphere	Brain_Putamen_basal_ganglia	-0.269012	0.207778	51.0005	-1.29471	0.201252	0.478868	NA	NA	0.478868
isoComp_00000971	geneComp_00000034	DGUOK	ENST00000264093	Brain_Cerebellar_Hemisphere	Cells_Cultured_fibroblasts	0.0239415	0.138633	51.0005	0.172696	0.863574	0.920388	NA	NA	0.920388
isoComp_00001375	geneComp_00000048	DGUOK	ENST00000264093	Brain_Cerebellar_Hemisphere	Heart_Atrial_Appendage	0.319959	0.181196	51.0005	1.76581	0.0834126	0.156653	NA	NA	0.156653
isoComp_00001779	geneComp_00000062	DGUOK	ENST00000264093	Brain_Cerebellar_Hemisphere	Heart_Left_Ventricle	0.651738	0.216309	51.0005	3.013	0.00402057	0.00991741	NA	NA	0.00991741
isoComp_00002183	geneComp_00000076	DGUOK	ENST00000264093	Brain_Cerebellar_Hemisphere	Liver	0.55575	0.201498	51.0005	2.75809	0.00805085	0.0354237	NA	NA	0.0354237
isoComp_00002587	geneComp_00000090	DGUOK	ENST00000264093	Brain_Cerebellar_Hemisphere	Lung	-0.0348934	0.165412	51.0005	-0.210949	0.833768	0.988769	NA	NA	0.988769
isoComp_00002991	geneComp_00000104	DGUOK	ENST00000264093	Brain_Cerebellar_Hemisphere	Muscle_Skeletal	0.765234	0.19283	51.0005	3.96844	0.000226958	0.000776896	NA	NA	0.000776896
isoComp_00003395	geneComp_00000118	DGUOK	ENST00000264093	Brain_Frontal_Cortex_BA9	Brain_Putamen_basal_ganglia	-0.50668	0.221111	51.0005	-2.29152	0.0260966	0.21881	NA	NA	0.21881
isoComp_00003799	geneComp_00000132	DGUOK	ENST00000264093	Brain_Frontal_Cortex_BA9	Cells_Cultured_fibroblasts	-0.213726	0.157916	51.0005	-1.35342	0.18189	0.360893	NA	NA	0.360893
isoComp_00004203	geneComp_00000146	DGUOK	ENST00000264093	Brain_Frontal_Cortex_BA9	Heart_Atrial_Appendage	0.0822918	0.196342	51.0005	0.419124	0.676886	0.840648	NA	NA	0.840648
isoComp_00004607	geneComp_00000160	DGUOK	ENST00000264093	Brain_Frontal_Cortex_BA9	Heart_Left_Ventricle	0.414071	0.229145	51.0005	1.80702	0.0766594	0.157578	NA	NA	0.157578
isoComp_00005011	geneComp_00000174	DGUOK	ENST00000264093	Brain_Frontal_Cortex_BA9	Liver	0.318082	0.21522	51.0005	1.47794	0.145574	0.312451	NA	NA	0.312451
isoComp_00005415	geneComp_00000188	DGUOK	ENST00000264093	Brain_Frontal_Cortex_BA9	Lung	-0.272561	0.181877	51.0005	-1.4986	0.140142	0.372102	NA	NA	0.372102
isoComp_00005819	geneComp_00000202	DGUOK	ENST00000264093	Brain_Frontal_Cortex_BA9	Muscle_Skeletal	0.527566	0.207127	51.0005	2.54707	0.0139227	0.0458933	NA	NA	0.0458933
isoComp_00006223	geneComp_00000216	DGUOK	ENST00000264093	Brain_Putamen_basal_ganglia	Cells_Cultured_fibroblasts	0.292954	0.193034	51.0005	1.51763	0.135283	0.267266	NA	NA	0.267266
isoComp_00006627	geneComp_00000230	DGUOK	ENST00000264093	Brain_Putamen_basal_ganglia	Heart_Atrial_Appendage	0.588971	0.225555	51.0005	2.61121	0.0118191	0.0379195	NA	NA	0.0379195
isoComp_00007031	geneComp_00000244	DGUOK	ENST00000264093	Brain_Putamen_basal_ganglia	Heart_Left_Ventricle	0.92075	0.254622	51.0005	3.61615	0.000684999	0.00281611	NA	NA	0.00281611
isoComp_00007435	geneComp_00000258	DGUOK	ENST00000264093	Brain_Putamen_basal_ganglia	Liver	0.824762	0.242166	51.0005	3.40577	0.00129395	0.0103516	NA	NA	0.0103516
isoComp_00007839	geneComp_00000272	DGUOK	ENST00000264093	Brain_Putamen_basal_ganglia	Lung	0.234119	0.213082	51.0005	1.09873	0.277047	0.561386	NA	NA	0.561386
isoComp_00008243	geneComp_00000286	DGUOK	ENST00000264093	Brain_Putamen_basal_ganglia	Muscle_Skeletal	1.03425	0.235002	51.0005	4.401	5.51495e-05	0.00032722	NA	NA	0.00032722
isoComp_00008647	geneComp_00000300	DGUOK	ENST00000264093	Cells_Cultured_fibroblasts	Heart_Atrial_Appendage	0.296018	0.16408	51.0005	1.8041	0.0771219	0.264174	NA	NA	0.264174
isoComp_00009051	geneComp_00000314	DGUOK	ENST00000264093	Cells_Cultured_fibroblasts	Heart_Left_Ventricle	0.627797	0.202187	51.0005	3.10503	0.00310329	0.0164474	NA	NA	0.0164474
isoComp_00009455	geneComp_00000328	DGUOK	ENST00000264093	Cells_Cultured_fibroblasts	Liver	0.531808	0.186257	51.0005	2.85524	0.00620429	0.0471526	NA	NA	0.0471526
isoComp_00009859	geneComp_00000342	DGUOK	ENST00000264093	Cells_Cultured_fibroblasts	Lung	-0.0588349	0.146463	51.0005	-0.401706	0.689579	0.857134	NA	NA	0.857134
isoComp_00010263	geneComp_00000356	DGUOK	ENST00000264093	Cells_Cultured_fibroblasts	Muscle_Skeletal	0.741292	0.176843	51.0005	4.19181	0.000110116	0.000610643	NA	NA	0.000610643
isoComp_00010667	geneComp_00000370	DGUOK	ENST00000264093	Heart_Atrial_Appendage	Heart_Left_Ventricle	0.331779	0.233436	51.0005	1.42128	0.161321	0.596887	NA	NA	0.596887
isoComp_00011071	geneComp_00000384	DGUOK	ENST00000264093	Heart_Atrial_Appendage	Liver	0.23579	0.219783	51.0005	1.07283	0.288397	0.451083	NA	NA	0.451083
isoComp_00011475	geneComp_00000398	DGUOK	ENST00000264093	Heart_Atrial_Appendage	Lung	-0.354853	0.187254	51.0005	-1.89503	0.0637636	0.196392	NA	NA	0.196392
isoComp_00011879	geneComp_00000412	DGUOK	ENST00000264093	Heart_Atrial_Appendage	Muscle_Skeletal	0.445274	0.211864	51.0005	2.1017	0.0405389	0.183617	NA	NA	0.183617
isoComp_00012283	geneComp_00000426	DGUOK	ENST00000264093	Heart_Left_Ventricle	Liver	-0.0959885	0.249523	51.0005	-0.384687	0.702069	0.963533	NA	NA	0.963533
isoComp_00012687	geneComp_00000440	DGUOK	ENST00000264093	Heart_Left_Ventricle	Lung	-0.686632	0.221408	51.0005	-3.10121	0.00313714	0.0116074	NA	NA	0.0116074
isoComp_00013091	geneComp_00000454	DGUOK	ENST00000264093	Heart_Left_Ventricle	Muscle_Skeletal	0.113496	0.242577	51.0005	0.467874	0.641868	0.997765	NA	NA	0.997765
isoComp_00013495	geneComp_00000468	DGUOK	ENST00000264093	Liver	Lung	-0.590643	0.206963	51.0005	-2.85386	0.00622746	0.0542679	NA	NA	0.0542679
isoComp_00013899	geneComp_00000482	DGUOK	ENST00000264093	Liver	Muscle_Skeletal	0.209484	0.229469	51.0005	0.91291	0.365586	0.636446	NA	NA	0.636446
isoComp_00014303	geneComp_00000496	DGUOK	ENST00000264093	Lung	Muscle_Skeletal	0.800127	0.198533	51.0005	4.0302	0.000186136	0.000955499	NA	NA	0.000955499
isoComp_00000164	geneComp_00000006	DGUOK	ENST00000348222	Brain_Cerebellar_Hemisphere	Brain_Frontal_Cortex_BA9	1.13291	0.242169	51.0005	4.67819	2.16548e-05	0.000236037	NA	NA	0.000236037
isoComp_00000568	geneComp_00000020	DGUOK	ENST00000348222	Brain_Cerebellar_Hemisphere	Brain_Putamen_basal_ganglia	1.05779	0.251394	51.0005	4.20769	0.000104532	0.000759598	NA	NA	0.000759598
isoComp_00000972	geneComp_00000034	DGUOK	ENST00000348222	Brain_Cerebellar_Hemisphere	Cells_Cultured_fibroblasts	2.10426	0.199399	51.0005	10.553	1.99335e-14	3.22923e-13	NA	NA	3.22923e-13
isoComp_00001376	geneComp_00000048	DGUOK	ENST00000348222	Brain_Cerebellar_Hemisphere	Heart_Atrial_Appendage	2.07485	0.219224	51.0005	9.46452	8.13777e-13	8.95155e-12	NA	NA	8.95155e-12
isoComp_00001780	geneComp_00000062	DGUOK	ENST00000348222	Brain_Cerebellar_Hemisphere	Heart_Left_Ventricle	2.26626	0.238835	51.0005	9.48881	7.48014e-13	1.38383e-11	NA	NA	1.38383e-11
isoComp_00002184	geneComp_00000076	DGUOK	ENST00000348222	Brain_Cerebellar_Hemisphere	Liver	2.79045	0.217946	51.0005	12.8034	1.48547e-17	1.30722e-15	NA	NA	1.30722e-15
isoComp_00002588	geneComp_00000090	DGUOK	ENST00000348222	Brain_Cerebellar_Hemisphere	Lung	2.81493	0.20122	51.0005	13.9893	4.3334e-19	1.11224e-17	NA	NA	1.11224e-17
isoComp_00002992	geneComp_00000104	DGUOK	ENST00000348222	Brain_Cerebellar_Hemisphere	Muscle_Skeletal	2.53486	0.222579	51.0005	11.3886	1.27482e-15	5.67297e-14	NA	NA	5.67297e-14
isoComp_00003396	geneComp_00000118	DGUOK	ENST00000348222	Brain_Frontal_Cortex_BA9	Brain_Putamen_basal_ganglia	-0.075123	0.219265	51.0005	-0.342613	0.733297	0.988288	NA	NA	0.988288
isoComp_00003800	geneComp_00000132	DGUOK	ENST00000348222	Brain_Frontal_Cortex_BA9	Cells_Cultured_fibroblasts	0.971351	0.156966	51.0005	6.1883	1.03865e-07	1.20187e-06	NA	NA	1.20187e-06
isoComp_00004204	geneComp_00000146	DGUOK	ENST00000348222	Brain_Frontal_Cortex_BA9	Heart_Atrial_Appendage	0.941937	0.181486	51.0005	5.19013	3.68008e-06	3.14851e-05	NA	NA	3.14851e-05
isoComp_00004608	geneComp_00000160	DGUOK	ENST00000348222	Brain_Frontal_Cortex_BA9	Heart_Left_Ventricle	1.13335	0.204744	51.0005	5.53543	1.08507e-06	1.00369e-05	NA	NA	1.00369e-05
isoComp_00005012	geneComp_00000174	DGUOK	ENST00000348222	Brain_Frontal_Cortex_BA9	Liver	1.65754	0.179941	51.0005	9.21159	1.9639e-12	1.72823e-10	NA	NA	1.72823e-10
isoComp_00005416	geneComp_00000188	DGUOK	ENST00000348222	Brain_Frontal_Cortex_BA9	Lung	1.68202	0.159273	51.0005	10.5606	1.94324e-14	4.98765e-13	NA	NA	4.98765e-13
isoComp_00005820	geneComp_00000202	DGUOK	ENST00000348222	Brain_Frontal_Cortex_BA9	Muscle_Skeletal	1.40195	0.185526	51.0005	7.55663	7.20704e-10	1.28285e-08	NA	NA	1.28285e-08
isoComp_00006224	geneComp_00000216	DGUOK	ENST00000348222	Brain_Putamen_basal_ganglia	Cells_Cultured_fibroblasts	1.04647	0.170855	51.0005	6.12493	1.30627e-07	1.32259e-06	NA	NA	1.32259e-06
isoComp_00006628	geneComp_00000230	DGUOK	ENST00000348222	Brain_Putamen_basal_ganglia	Heart_Atrial_Appendage	1.01706	0.193624	51.0005	5.25275	2.95291e-06	3.2482e-05	NA	NA	3.2482e-05
isoComp_00007032	geneComp_00000244	DGUOK	ENST00000348222	Brain_Putamen_basal_ganglia	Heart_Left_Ventricle	1.20847	0.215577	51.0005	5.60576	8.44448e-07	1.56223e-05	NA	NA	1.56223e-05
isoComp_00007436	geneComp_00000258	DGUOK	ENST00000348222	Brain_Putamen_basal_ganglia	Liver	1.73267	0.192177	51.0005	9.016	3.89914e-12	3.43124e-10	NA	NA	3.43124e-10
isoComp_00007840	geneComp_00000272	DGUOK	ENST00000348222	Brain_Putamen_basal_ganglia	Lung	1.75714	0.172977	51.0005	10.1583	7.53029e-14	5.79832e-12	NA	NA	5.79832e-12
isoComp_00008244	geneComp_00000286	DGUOK	ENST00000348222	Brain_Putamen_basal_ganglia	Muscle_Skeletal	1.47707	0.197416	51.0005	7.48204	9.44449e-10	1.40093e-08	NA	NA	1.40093e-08
isoComp_00008648	geneComp_00000300	DGUOK	ENST00000348222	Cells_Cultured_fibroblasts	Heart_Atrial_Appendage	-0.0294147	0.11854	51.0005	-0.248142	0.805021	0.909387	NA	NA	0.909387
isoComp_00009052	geneComp_00000314	DGUOK	ENST00000348222	Cells_Cultured_fibroblasts	Heart_Left_Ventricle	0.161997	0.151772	51.0005	1.06737	0.290832	0.664527	NA	NA	0.664527
isoComp_00009456	geneComp_00000328	DGUOK	ENST00000348222	Cells_Cultured_fibroblasts	Liver	0.686192	0.11616	51.0005	5.90728	2.86462e-07	2.17711e-05	NA	NA	2.17711e-05
isoComp_00009860	geneComp_00000342	DGUOK	ENST00000348222	Cells_Cultured_fibroblasts	Lung	0.710669	0.0805128	51.0005	8.82679	7.59739e-12	4.25454e-10	NA	NA	4.25454e-10
isoComp_00010264	geneComp_00000356	DGUOK	ENST00000348222	Cells_Cultured_fibroblasts	Muscle_Skeletal	0.430597	0.124636	51.0005	3.45483	0.00111749	0.00524362	NA	NA	0.00524362
isoComp_00010668	geneComp_00000370	DGUOK	ENST00000348222	Heart_Atrial_Appendage	Heart_Left_Ventricle	0.191411	0.177013	51.0005	1.08134	0.284633	0.727329	NA	NA	0.727329
isoComp_00011072	geneComp_00000384	DGUOK	ENST00000348222	Heart_Atrial_Appendage	Liver	0.715607	0.147622	51.0005	4.84757	1.21193e-05	0.000123213	NA	NA	0.000123213
isoComp_00011476	geneComp_00000398	DGUOK	ENST00000348222	Heart_Atrial_Appendage	Lung	0.740084	0.121578	51.0005	6.0873	1.49655e-07	1.6462e-06	NA	NA	1.6462e-06
isoComp_00011880	geneComp_00000412	DGUOK	ENST00000348222	Heart_Atrial_Appendage	Muscle_Skeletal	0.460011	0.15438	51.0005	2.97974	0.00441045	0.0424506	NA	NA	0.0424506
isoComp_00012284	geneComp_00000426	DGUOK	ENST00000348222	Heart_Left_Ventricle	Liver	0.524195	0.175429	51.0005	2.98808	0.00430942	0.0178533	NA	NA	0.0178533
isoComp_00012688	geneComp_00000440	DGUOK	ENST00000348222	Heart_Left_Ventricle	Lung	0.548672	0.154157	51.0005	3.55919	0.000815237	0.00402184	NA	NA	0.00402184
isoComp_00013092	geneComp_00000454	DGUOK	ENST00000348222	Heart_Left_Ventricle	Muscle_Skeletal	0.2686	0.181152	51.0005	1.48273	0.144299	0.450047	NA	NA	0.450047
isoComp_00013496	geneComp_00000468	DGUOK	ENST00000348222	Liver	Lung	0.024477	0.119259	51.0005	0.205242	0.8382	0.989603	NA	NA	0.989603
isoComp_00013900	geneComp_00000482	DGUOK	ENST00000348222	Liver	Muscle_Skeletal	-0.255595	0.15256	51.0005	-1.67537	0.0999831	0.261494	NA	NA	0.261494
isoComp_00014304	geneComp_00000496	DGUOK	ENST00000348222	Lung	Muscle_Skeletal	-0.280072	0.12753	51.0005	-2.19614	0.032655	0.119735	NA	NA	0.119735
isoComp_00000165	geneComp_00000006	DGUOK	ENST00000418996	Brain_Cerebellar_Hemisphere	Brain_Frontal_Cortex_BA9	0.539693	0.167752	51.0005	3.2172	0.00225056	0.0129111	NA	NA	0.0129111
isoComp_00000569	geneComp_00000020	DGUOK	ENST00000418996	Brain_Cerebellar_Hemisphere	Brain_Putamen_basal_ganglia	0.820533	0.163828	51.0005	5.0085	6.94243e-06	9.45906e-05	NA	NA	9.45906e-05
isoComp_00000973	geneComp_00000034	DGUOK	ENST00000418996	Brain_Cerebellar_Hemisphere	Cells_Cultured_fibroblasts	1.86545	0.124009	51.0005	15.0429	2.17042e-20	8.79021e-19	NA	NA	8.79021e-19
isoComp_00001377	geneComp_00000048	DGUOK	ENST00000418996	Brain_Cerebellar_Hemisphere	Heart_Atrial_Appendage	1.70268	0.147159	51.0005	11.5703	7.09177e-16	1.82022e-14	NA	NA	1.82022e-14
isoComp_00001781	geneComp_00000062	DGUOK	ENST00000418996	Brain_Cerebellar_Hemisphere	Heart_Left_Ventricle	1.57668	0.178644	51.0005	8.82583	7.62299e-12	1.1282e-10	NA	NA	1.1282e-10
isoComp_00002185	geneComp_00000076	DGUOK	ENST00000418996	Brain_Cerebellar_Hemisphere	Liver	1.84243	0.161495	51.0005	11.4086	1.1948e-15	5.25711e-14	NA	NA	5.25711e-14
isoComp_00002589	geneComp_00000090	DGUOK	ENST00000418996	Brain_Cerebellar_Hemisphere	Lung	2.0991	0.131797	51.0005	15.9267	1.9489e-21	7.50328e-20	NA	NA	7.50328e-20
isoComp_00002993	geneComp_00000104	DGUOK	ENST00000418996	Brain_Cerebellar_Hemisphere	Muscle_Skeletal	1.26696	0.173999	51.0005	7.28142	1.95627e-09	2.48726e-08	NA	NA	2.48726e-08
isoComp_00003397	geneComp_00000118	DGUOK	ENST00000418996	Brain_Frontal_Cortex_BA9	Brain_Putamen_basal_ganglia	0.28084	0.168329	51.0005	1.6684	0.101365	0.526132	NA	NA	0.526132
isoComp_00003801	geneComp_00000132	DGUOK	ENST00000418996	Brain_Frontal_Cortex_BA9	Cells_Cultured_fibroblasts	1.32576	0.129897	51.0005	10.2062	6.40049e-14	1.72813e-12	NA	NA	1.72813e-12
isoComp_00004205	geneComp_00000146	DGUOK	ENST00000418996	Brain_Frontal_Cortex_BA9	Heart_Atrial_Appendage	1.16299	0.152153	51.0005	7.6435	5.26167e-10	6.75248e-09	NA	NA	6.75248e-09
isoComp_00004609	geneComp_00000160	DGUOK	ENST00000418996	Brain_Frontal_Cortex_BA9	Heart_Left_Ventricle	1.03699	0.18278	51.0005	5.67342	6.63082e-07	7.00972e-06	NA	NA	7.00972e-06
isoComp_00005013	geneComp_00000174	DGUOK	ENST00000418996	Brain_Frontal_Cortex_BA9	Liver	1.30274	0.166059	51.0005	7.84504	2.53962e-10	1.11743e-08	NA	NA	1.11743e-08
isoComp_00005417	geneComp_00000188	DGUOK	ENST00000418996	Brain_Frontal_Cortex_BA9	Lung	1.5594	0.137351	51.0005	11.3534	1.42876e-15	5.50071e-14	NA	NA	5.50071e-14
isoComp_00005821	geneComp_00000202	DGUOK	ENST00000418996	Brain_Frontal_Cortex_BA9	Muscle_Skeletal	0.727267	0.178243	51.0005	4.0802	0.000158377	0.00117463	NA	NA	0.00117463
isoComp_00006225	geneComp_00000216	DGUOK	ENST00000418996	Brain_Putamen_basal_ganglia	Cells_Cultured_fibroblasts	1.04492	0.124788	51.0005	8.37357	3.80399e-11	1.02708e-09	NA	NA	1.02708e-09
isoComp_00006629	geneComp_00000230	DGUOK	ENST00000418996	Brain_Putamen_basal_ganglia	Heart_Atrial_Appendage	0.882146	0.147816	51.0005	5.96788	2.30288e-07	2.95537e-06	NA	NA	2.95537e-06
isoComp_00007033	geneComp_00000244	DGUOK	ENST00000418996	Brain_Putamen_basal_ganglia	Heart_Left_Ventricle	0.756149	0.179185	51.0005	4.21993	0.000100419	0.000743099	NA	NA	0.000743099
isoComp_00007437	geneComp_00000258	DGUOK	ENST00000418996	Brain_Putamen_basal_ganglia	Liver	1.0219	0.162094	51.0005	6.30438	6.82109e-08	1.50064e-06	NA	NA	1.50064e-06
isoComp_00007841	geneComp_00000272	DGUOK	ENST00000418996	Brain_Putamen_basal_ganglia	Lung	1.27856	0.13253	51.0005	9.64735	4.32295e-13	1.66434e-11	NA	NA	1.66434e-11
isoComp_00008245	geneComp_00000286	DGUOK	ENST00000418996	Brain_Putamen_basal_ganglia	Muscle_Skeletal	0.446426	0.174555	51.0005	2.55752	0.0135583	0.0430962	NA	NA	0.0430962
isoComp_00008649	geneComp_00000300	DGUOK	ENST00000418996	Cells_Cultured_fibroblasts	Heart_Atrial_Appendage	-0.162774	0.101922	51.0005	-1.59704	0.116434	0.326016	NA	NA	0.326016
isoComp_00009053	geneComp_00000314	DGUOK	ENST00000418996	Cells_Cultured_fibroblasts	Heart_Left_Ventricle	-0.28877	0.143687	51.0005	-2.00971	0.0497666	0.219803	NA	NA	0.219803
isoComp_00009457	geneComp_00000328	DGUOK	ENST00000418996	Cells_Cultured_fibroblasts	Liver	-0.0230182	0.121709	51.0005	-0.189125	0.850746	0.991676	NA	NA	0.991676
isoComp_00009861	geneComp_00000342	DGUOK	ENST00000418996	Cells_Cultured_fibroblasts	Lung	0.233643	0.0781206	51.0005	2.9908	0.004277	0.0217738	NA	NA	0.0217738
isoComp_00010265	geneComp_00000356	DGUOK	ENST00000418996	Cells_Cultured_fibroblasts	Muscle_Skeletal	-0.598493	0.137869	51.0005	-4.34101	6.73328e-05	0.00041073	NA	NA	0.00041073
isoComp_00010669	geneComp_00000370	DGUOK	ENST00000418996	Heart_Atrial_Appendage	Heart_Left_Ventricle	-0.125996	0.164084	51.0005	-0.767877	0.446101	0.912204	NA	NA	0.912204
isoComp_00011073	geneComp_00000384	DGUOK	ENST00000418996	Heart_Atrial_Appendage	Liver	0.139756	0.145226	51.0005	0.962334	0.340423	0.515728	NA	NA	0.515728
isoComp_00011477	geneComp_00000398	DGUOK	ENST00000418996	Heart_Atrial_Appendage	Lung	0.396417	0.111267	51.0005	3.56277	0.000806405	0.00443523	NA	NA	0.00443523
isoComp_00011881	geneComp_00000412	DGUOK	ENST00000418996	Heart_Atrial_Appendage	Muscle_Skeletal	-0.435719	0.159014	51.0005	-2.74013	0.00844319	0.0591023	NA	NA	0.0591023
isoComp_00012285	geneComp_00000426	DGUOK	ENST00000418996	Heart_Left_Ventricle	Liver	0.265752	0.177055	51.0005	1.50096	0.139533	0.316492	NA	NA	0.316492
isoComp_00012689	geneComp_00000440	DGUOK	ENST00000418996	Heart_Left_Ventricle	Lung	0.522413	0.15046	51.0005	3.47211	0.00106098	0.00490703	NA	NA	0.00490703
isoComp_00013093	geneComp_00000454	DGUOK	ENST00000418996	Heart_Left_Ventricle	Muscle_Skeletal	-0.309723	0.18853	51.0005	-1.64284	0.106569	0.394306	NA	NA	0.394306
isoComp_00013497	geneComp_00000468	DGUOK	ENST00000418996	Liver	Lung	0.256662	0.129635	51.0005	1.97988	0.053126	0.216046	NA	NA	0.216046
isoComp_00013901	geneComp_00000482	DGUOK	ENST00000418996	Liver	Muscle_Skeletal	-0.575475	0.172367	51.0005	-3.33866	0.00157862	0.00825741	NA	NA	0.00825741
isoComp_00014305	geneComp_00000496	DGUOK	ENST00000418996	Lung	Muscle_Skeletal	-0.832136	0.144914	51.0005	-5.74226	5.18216e-07	5.70038e-06	NA	NA	5.70038e-06
isoComp_00000168	geneComp_00000006	DGUOK	ENST00000629438	Brain_Cerebellar_Hemisphere	Brain_Frontal_Cortex_BA9	-0.269441	0.145757	51.0005	-1.84856	0.0703228	0.221923	NA	NA	0.221923
isoComp_00000572	geneComp_00000020	DGUOK	ENST00000629438	Brain_Cerebellar_Hemisphere	Brain_Putamen_basal_ganglia	-0.292839	0.152108	51.0005	-1.92521	0.0597887	0.177811	NA	NA	0.177811
isoComp_00000976	geneComp_00000034	DGUOK	ENST00000629438	Brain_Cerebellar_Hemisphere	Cells_Cultured_fibroblasts	-0.703915	0.112047	51.0005	-6.28233	7.38865e-08	4.98734e-07	NA	NA	4.98734e-07
isoComp_00001380	geneComp_00000048	DGUOK	ENST00000629438	Brain_Cerebellar_Hemisphere	Heart_Atrial_Appendage	-0.780179	0.16655	51.0005	-4.68436	2.1204e-05	0.000102044	NA	NA	0.000102044
isoComp_00001784	geneComp_00000062	DGUOK	ENST00000629438	Brain_Cerebellar_Hemisphere	Heart_Left_Ventricle	-0.790201	0.224521	51.0005	-3.5195	0.000919614	0.00288053	NA	NA	0.00288053
isoComp_00002188	geneComp_00000076	DGUOK	ENST00000629438	Brain_Cerebellar_Hemisphere	Liver	-1.24409	0.226279	51.0005	-5.49804	1.23947e-06	2.72683e-05	NA	NA	2.72683e-05
isoComp_00002592	geneComp_00000090	DGUOK	ENST00000629438	Brain_Cerebellar_Hemisphere	Lung	-1.30776	0.152307	51.0005	-8.58635	1.78174e-11	3.42984e-10	NA	NA	3.42984e-10
isoComp_00002996	geneComp_00000104	DGUOK	ENST00000629438	Brain_Cerebellar_Hemisphere	Muscle_Skeletal	-0.918595	0.2073	51.0005	-4.43124	4.98512e-05	0.000192903	NA	NA	0.000192903
isoComp_00003400	geneComp_00000118	DGUOK	ENST00000629438	Brain_Frontal_Cortex_BA9	Brain_Putamen_basal_ganglia	-0.0233985	0.171984	51.0005	-0.13605	0.892317	0.988288	NA	NA	0.988288
isoComp_00003804	geneComp_00000132	DGUOK	ENST00000629438	Brain_Frontal_Cortex_BA9	Cells_Cultured_fibroblasts	-0.434474	0.137827	51.0005	-3.15231	0.00271228	0.0129232	NA	NA	0.0129232
isoComp_00004208	geneComp_00000146	DGUOK	ENST00000629438	Brain_Frontal_Cortex_BA9	Heart_Atrial_Appendage	-0.510738	0.18488	51.0005	-2.76254	0.0079562	0.0306314	NA	NA	0.0306314
isoComp_00004612	geneComp_00000160	DGUOK	ENST00000629438	Brain_Frontal_Cortex_BA9	Heart_Left_Ventricle	-0.52076	0.238435	51.0005	-2.18407	0.0335804	0.0828316	NA	NA	0.0828316
isoComp_00005016	geneComp_00000174	DGUOK	ENST00000629438	Brain_Frontal_Cortex_BA9	Liver	-0.974653	0.240092	51.0005	-4.0595	0.000169345	0.00212891	NA	NA	0.00212891
isoComp_00005420	geneComp_00000188	DGUOK	ENST00000629438	Brain_Frontal_Cortex_BA9	Lung	-1.03832	0.172161	51.0005	-6.03112	1.8332e-07	2.82314e-06	NA	NA	2.82314e-06
isoComp_00005824	geneComp_00000202	DGUOK	ENST00000629438	Brain_Frontal_Cortex_BA9	Muscle_Skeletal	-0.649155	0.222295	51.0005	-2.92024	0.00519697	0.0210241	NA	NA	0.0210241
isoComp_00006228	geneComp_00000216	DGUOK	ENST00000629438	Brain_Putamen_basal_ganglia	Cells_Cultured_fibroblasts	-0.411076	0.144527	51.0005	-2.84429	0.0063908	0.0235298	NA	NA	0.0235298
isoComp_00006632	geneComp_00000230	DGUOK	ENST00000629438	Brain_Putamen_basal_ganglia	Heart_Atrial_Appendage	-0.48734	0.189927	51.0005	-2.56593	0.0132713	0.0408755	NA	NA	0.0408755
isoComp_00007036	geneComp_00000244	DGUOK	ENST00000629438	Brain_Putamen_basal_ganglia	Heart_Left_Ventricle	-0.497362	0.24237	51.0005	-2.05208	0.0453122	0.0965523	NA	NA	0.0965523
isoComp_00007440	geneComp_00000258	DGUOK	ENST00000629438	Brain_Putamen_basal_ganglia	Liver	-0.951255	0.244	51.0005	-3.89859	0.000283572	0.0027727	NA	NA	0.0027727
isoComp_00007844	geneComp_00000272	DGUOK	ENST00000629438	Brain_Putamen_basal_ganglia	Lung	-1.01492	0.17757	51.0005	-5.71564	5.70091e-07	8.77941e-06	NA	NA	8.77941e-06
isoComp_00008248	geneComp_00000286	DGUOK	ENST00000629438	Brain_Putamen_basal_ganglia	Muscle_Skeletal	-0.625756	0.22651	51.0005	-2.7626	0.00795486	0.0262216	NA	NA	0.0262216
isoComp_00008652	geneComp_00000300	DGUOK	ENST00000629438	Cells_Cultured_fibroblasts	Heart_Atrial_Appendage	-0.0762641	0.159656	51.0005	-0.477678	0.63492	0.909387	NA	NA	0.909387
isoComp_00009056	geneComp_00000314	DGUOK	ENST00000629438	Cells_Cultured_fibroblasts	Heart_Left_Ventricle	-0.086286	0.219456	51.0005	-0.393182	0.695824	0.950967	NA	NA	0.950967
isoComp_00009460	geneComp_00000328	DGUOK	ENST00000629438	Cells_Cultured_fibroblasts	Liver	-0.540179	0.221255	51.0005	-2.44144	0.0181379	0.0945631	NA	NA	0.0945631
isoComp_00009864	geneComp_00000342	DGUOK	ENST00000629438	Cells_Cultured_fibroblasts	Lung	-0.603847	0.144737	51.0005	-4.17205	0.00011747	0.00109638	NA	NA	0.00109638
isoComp_00010268	geneComp_00000356	DGUOK	ENST00000629438	Cells_Cultured_fibroblasts	Muscle_Skeletal	-0.21468	0.201803	51.0005	-1.06381	0.292425	0.595322	NA	NA	0.595322
isoComp_00010672	geneComp_00000370	DGUOK	ENST00000629438	Heart_Atrial_Appendage	Heart_Left_Ventricle	-0.0100219	0.251685	51.0005	-0.0398193	0.968393	0.985315	NA	NA	0.985315
isoComp_00011076	geneComp_00000384	DGUOK	ENST00000629438	Heart_Atrial_Appendage	Liver	-0.463915	0.253255	51.0005	-1.83181	0.0728222	0.18509	NA	NA	0.18509
isoComp_00011480	geneComp_00000398	DGUOK	ENST00000629438	Heart_Atrial_Appendage	Lung	-0.527583	0.190087	51.0005	-2.77549	0.00768669	0.032882	NA	NA	0.032882
isoComp_00011884	geneComp_00000412	DGUOK	ENST00000629438	Heart_Atrial_Appendage	Muscle_Skeletal	-0.138416	0.23645	51.0005	-0.585393	0.560865	1	NA	NA	1
isoComp_00012288	geneComp_00000426	DGUOK	ENST00000629438	Heart_Left_Ventricle	Liver	-0.453893	0.294633	51.0005	-1.54054	0.129612	0.313228	NA	NA	0.313228
isoComp_00012692	geneComp_00000440	DGUOK	ENST00000629438	Heart_Left_Ventricle	Lung	-0.517561	0.242495	51.0005	-2.13432	0.0376453	0.115707	NA	NA	0.115707
isoComp_00013096	geneComp_00000454	DGUOK	ENST00000629438	Heart_Left_Ventricle	Muscle_Skeletal	-0.128394	0.28032	51.0005	-0.458027	0.648878	0.997765	NA	NA	0.997765
isoComp_00013500	geneComp_00000468	DGUOK	ENST00000629438	Liver	Lung	-0.0636683	0.244124	51.0005	-0.260803	0.795295	0.989603	NA	NA	0.989603
isoComp_00013904	geneComp_00000482	DGUOK	ENST00000629438	Liver	Muscle_Skeletal	0.325499	0.281731	51.0005	1.15535	0.25333	0.48497	NA	NA	0.48497
isoComp_00014308	geneComp_00000496	DGUOK	ENST00000629438	Lung	Muscle_Skeletal	0.389167	0.226644	51.0005	1.71709	0.0920309	0.272553	NA	NA	0.272553
isoComp_00000169	geneComp_00000007	EEF1AKMT1	BambuTx448	Brain_Cerebellar_Hemisphere	Brain_Frontal_Cortex_BA9	0.541796	0.298222	51.0005	1.81675	0.0751336	0.227488	NA	NA	0.227488
isoComp_00000573	geneComp_00000021	EEF1AKMT1	BambuTx448	Brain_Cerebellar_Hemisphere	Brain_Putamen_basal_ganglia	1.28528	0.313153	51.0005	4.10432	0.000146461	0.000939073	NA	NA	0.000939073
isoComp_00000977	geneComp_00000035	EEF1AKMT1	BambuTx448	Brain_Cerebellar_Hemisphere	Cells_Cultured_fibroblasts	0.797162	0.211435	51.0005	3.77025	0.000424961	0.00132392	NA	NA	0.00132392
isoComp_00001381	geneComp_00000049	EEF1AKMT1	BambuTx448	Brain_Cerebellar_Hemisphere	Heart_Atrial_Appendage	0.420343	0.306322	51.0005	1.37223	0.175998	0.301152	NA	NA	0.301152
isoComp_00001785	geneComp_00000063	EEF1AKMT1	BambuTx448	Brain_Cerebellar_Hemisphere	Heart_Left_Ventricle	0.709749	0.369009	51.0005	1.92339	0.0600217	0.105752	NA	NA	0.105752
isoComp_00002189	geneComp_00000077	EEF1AKMT1	BambuTx448	Brain_Cerebellar_Hemisphere	Liver	0.762427	0.323212	51.0005	2.35891	0.0221976	0.0726285	NA	NA	0.0726285
isoComp_00002593	geneComp_00000091	EEF1AKMT1	BambuTx448	Brain_Cerebellar_Hemisphere	Lung	0.646674	0.275208	51.0005	2.34977	0.0226939	0.0602561	NA	NA	0.0602561
isoComp_00002997	geneComp_00000105	EEF1AKMT1	BambuTx448	Brain_Cerebellar_Hemisphere	Muscle_Skeletal	1.28185	0.269042	51.0005	4.76449	1.61238e-05	7.9723e-05	NA	NA	7.9723e-05
isoComp_00003401	geneComp_00000119	EEF1AKMT1	BambuTx448	Brain_Frontal_Cortex_BA9	Brain_Putamen_basal_ganglia	0.743486	0.344078	51.0005	2.1608	0.0354308	0.241373	NA	NA	0.241373
isoComp_00003805	geneComp_00000133	EEF1AKMT1	BambuTx448	Brain_Frontal_Cortex_BA9	Cells_Cultured_fibroblasts	0.255366	0.255009	51.0005	1.0014	0.321361	0.565876	NA	NA	0.565876
isoComp_00004209	geneComp_00000147	EEF1AKMT1	BambuTx448	Brain_Frontal_Cortex_BA9	Heart_Atrial_Appendage	-0.121453	0.337873	51.0005	-0.359464	0.720732	0.880895	NA	NA	0.880895
isoComp_00004613	geneComp_00000161	EEF1AKMT1	BambuTx448	Brain_Frontal_Cortex_BA9	Heart_Left_Ventricle	0.167953	0.395592	51.0005	0.424562	0.672942	0.790255	NA	NA	0.790255
isoComp_00005017	geneComp_00000175	EEF1AKMT1	BambuTx448	Brain_Frontal_Cortex_BA9	Liver	0.22063	0.353258	51.0005	0.624559	0.535044	0.771867	NA	NA	0.771867
isoComp_00005421	geneComp_00000189	EEF1AKMT1	BambuTx448	Brain_Frontal_Cortex_BA9	Lung	0.104878	0.309942	51.0005	0.338378	0.736467	0.928234	NA	NA	0.928234
isoComp_00005825	geneComp_00000203	EEF1AKMT1	BambuTx448	Brain_Frontal_Cortex_BA9	Muscle_Skeletal	0.740053	0.304481	51.0005	2.43054	0.0186326	0.0592251	NA	NA	0.0592251
isoComp_00006229	geneComp_00000217	EEF1AKMT1	BambuTx448	Brain_Putamen_basal_ganglia	Cells_Cultured_fibroblasts	-0.48812	0.27232	51.0005	-1.79245	0.0789931	0.177734	NA	NA	0.177734
isoComp_00006633	geneComp_00000231	EEF1AKMT1	BambuTx448	Brain_Putamen_basal_ganglia	Heart_Atrial_Appendage	-0.864939	0.351121	51.0005	-2.46336	0.0171786	0.047241	NA	NA	0.047241
isoComp_00007037	geneComp_00000245	EEF1AKMT1	BambuTx448	Brain_Putamen_basal_ganglia	Heart_Left_Ventricle	-0.575532	0.406966	51.0005	-1.4142	0.163378	0.281162	NA	NA	0.281162
isoComp_00007441	geneComp_00000259	EEF1AKMT1	BambuTx448	Brain_Putamen_basal_ganglia	Liver	-0.522855	0.36595	51.0005	-1.42876	0.159169	0.347171	NA	NA	0.347171
isoComp_00007845	geneComp_00000273	EEF1AKMT1	BambuTx448	Brain_Putamen_basal_ganglia	Lung	-0.638608	0.324334	51.0005	-1.96898	0.0544002	0.182123	NA	NA	0.182123
isoComp_00008249	geneComp_00000287	EEF1AKMT1	BambuTx448	Brain_Putamen_basal_ganglia	Muscle_Skeletal	-0.00343234	0.319119	51.0005	-0.0107557	0.99146	0.998398	NA	NA	0.998398
isoComp_00008653	geneComp_00000301	EEF1AKMT1	BambuTx448	Cells_Cultured_fibroblasts	Heart_Atrial_Appendage	-0.376819	0.264435	51.0005	-1.425	0.16025	0.407908	NA	NA	0.407908
isoComp_00009057	geneComp_00000315	EEF1AKMT1	BambuTx448	Cells_Cultured_fibroblasts	Heart_Left_Ventricle	-0.0874129	0.335053	51.0005	-0.260893	0.795226	0.950967	NA	NA	0.950967
isoComp_00009461	geneComp_00000329	EEF1AKMT1	BambuTx448	Cells_Cultured_fibroblasts	Liver	-0.0347356	0.283829	51.0005	-0.122382	0.903077	0.991676	NA	NA	0.991676
isoComp_00009865	geneComp_00000343	EEF1AKMT1	BambuTx448	Cells_Cultured_fibroblasts	Lung	-0.150488	0.227667	51.0005	-0.661002	0.511586	0.857134	NA	NA	0.857134
isoComp_00010269	geneComp_00000357	EEF1AKMT1	BambuTx448	Cells_Cultured_fibroblasts	Muscle_Skeletal	0.484687	0.220174	51.0005	2.20138	0.0322599	0.122991	NA	NA	0.122991
isoComp_00010673	geneComp_00000371	EEF1AKMT1	BambuTx448	Heart_Atrial_Appendage	Heart_Left_Ventricle	0.289406	0.401732	51.0005	0.720395	0.474571	0.912204	NA	NA	0.912204
isoComp_00011077	geneComp_00000385	EEF1AKMT1	BambuTx448	Heart_Atrial_Appendage	Liver	0.342083	0.360121	51.0005	0.949912	0.346637	0.515728	NA	NA	0.515728
isoComp_00011481	geneComp_00000399	EEF1AKMT1	BambuTx448	Heart_Atrial_Appendage	Lung	0.226331	0.317743	51.0005	0.712307	0.479521	0.931762	NA	NA	0.931762
isoComp_00011885	geneComp_00000413	EEF1AKMT1	BambuTx448	Heart_Atrial_Appendage	Muscle_Skeletal	0.861506	0.312418	51.0005	2.75754	0.00806247	0.0591023	NA	NA	0.0591023
isoComp_00012289	geneComp_00000427	EEF1AKMT1	BambuTx448	Heart_Left_Ventricle	Liver	0.0526773	0.414755	51.0005	0.127008	0.899433	0.990749	NA	NA	0.990749
isoComp_00012693	geneComp_00000441	EEF1AKMT1	BambuTx448	Heart_Left_Ventricle	Lung	-0.0630755	0.378544	51.0005	-0.166627	0.868323	0.980578	NA	NA	0.980578
isoComp_00013097	geneComp_00000455	EEF1AKMT1	BambuTx448	Heart_Left_Ventricle	Muscle_Skeletal	0.5721	0.374085	51.0005	1.52933	0.132362	0.445217	NA	NA	0.445217
isoComp_00013501	geneComp_00000469	EEF1AKMT1	BambuTx448	Liver	Lung	-0.115753	0.334056	51.0005	-0.346507	0.730387	0.989603	NA	NA	0.989603
isoComp_00013905	geneComp_00000483	EEF1AKMT1	BambuTx448	Liver	Muscle_Skeletal	0.519423	0.328996	51.0005	1.57881	0.120562	0.292793	NA	NA	0.292793
isoComp_00014309	geneComp_00000497	EEF1AKMT1	BambuTx448	Lung	Muscle_Skeletal	0.635176	0.281978	51.0005	2.25258	0.0286179	0.115978	NA	NA	0.115978
isoComp_00000170	geneComp_00000007	EEF1AKMT1	BambuTx449	Brain_Cerebellar_Hemisphere	Brain_Frontal_Cortex_BA9	-0.915484	0.218538	51.0005	-4.18913	0.000111088	0.000819151	NA	NA	0.000819151
isoComp_00000574	geneComp_00000021	EEF1AKMT1	BambuTx449	Brain_Cerebellar_Hemisphere	Brain_Putamen_basal_ganglia	-0.846682	0.269018	51.0005	-3.14731	0.0027513	0.0157838	NA	NA	0.0157838
isoComp_00000978	geneComp_00000035	EEF1AKMT1	BambuTx449	Brain_Cerebellar_Hemisphere	Cells_Cultured_fibroblasts	-1.11865	0.143961	51.0005	-7.7705	3.32403e-10	3.36558e-09	NA	NA	3.36558e-09
isoComp_00001382	geneComp_00000049	EEF1AKMT1	BambuTx449	Brain_Cerebellar_Hemisphere	Heart_Atrial_Appendage	-1.38127	0.24206	51.0005	-5.70632	5.89442e-07	5.04301e-06	NA	NA	5.04301e-06
isoComp_00001786	geneComp_00000063	EEF1AKMT1	BambuTx449	Brain_Cerebellar_Hemisphere	Heart_Left_Ventricle	-1.34026	0.325587	51.0005	-4.11644	0.000140809	0.000548415	NA	NA	0.000548415
isoComp_00002190	geneComp_00000077	EEF1AKMT1	BambuTx449	Brain_Cerebellar_Hemisphere	Liver	-0.0110081	0.230338	51.0005	-0.0477913	0.962069	0.992786	NA	NA	0.992786
isoComp_00002594	geneComp_00000091	EEF1AKMT1	BambuTx449	Brain_Cerebellar_Hemisphere	Lung	-1.20415	0.213964	51.0005	-5.62783	7.80445e-07	7.51179e-06	NA	NA	7.51179e-06
isoComp_00002998	geneComp_00000105	EEF1AKMT1	BambuTx449	Brain_Cerebellar_Hemisphere	Muscle_Skeletal	-1.54338	0.256114	51.0005	-6.02616	1.8663e-07	1.51001e-06	NA	NA	1.51001e-06
isoComp_00003402	geneComp_00000119	EEF1AKMT1	BambuTx449	Brain_Frontal_Cortex_BA9	Brain_Putamen_basal_ganglia	0.0688015	0.310591	51.0005	0.221518	0.825574	0.988288	NA	NA	0.988288
isoComp_00003806	geneComp_00000133	EEF1AKMT1	BambuTx449	Brain_Frontal_Cortex_BA9	Cells_Cultured_fibroblasts	-0.203164	0.21171	51.0005	-0.959634	0.341767	0.579328	NA	NA	0.579328
isoComp_00004210	geneComp_00000147	EEF1AKMT1	BambuTx449	Brain_Frontal_Cortex_BA9	Heart_Atrial_Appendage	-0.465785	0.287558	51.0005	-1.6198	0.111443	0.214529	NA	NA	0.214529
isoComp_00004614	geneComp_00000161	EEF1AKMT1	BambuTx449	Brain_Frontal_Cortex_BA9	Heart_Left_Ventricle	-0.424773	0.360698	51.0005	-1.17764	0.244406	0.393174	NA	NA	0.393174
isoComp_00005018	geneComp_00000175	EEF1AKMT1	BambuTx449	Brain_Frontal_Cortex_BA9	Liver	0.904476	0.277762	51.0005	3.25629	0.0020093	0.0147349	NA	NA	0.0147349
isoComp_00005422	geneComp_00000189	EEF1AKMT1	BambuTx449	Brain_Frontal_Cortex_BA9	Lung	-0.288671	0.264343	51.0005	-1.09203	0.279951	0.598785	NA	NA	0.598785
isoComp_00005826	geneComp_00000203	EEF1AKMT1	BambuTx449	Brain_Frontal_Cortex_BA9	Muscle_Skeletal	-0.627899	0.299484	51.0005	-2.0966	0.041008	0.117733	NA	NA	0.117733
isoComp_00006230	geneComp_00000217	EEF1AKMT1	BambuTx449	Brain_Putamen_basal_ganglia	Cells_Cultured_fibroblasts	-0.271966	0.263501	51.0005	-1.03213	0.306883	0.47803	NA	NA	0.47803
isoComp_00006634	geneComp_00000231	EEF1AKMT1	BambuTx449	Brain_Putamen_basal_ganglia	Heart_Atrial_Appendage	-0.534587	0.327568	51.0005	-1.63199	0.108842	0.204411	NA	NA	0.204411
isoComp_00007038	geneComp_00000245	EEF1AKMT1	BambuTx449	Brain_Putamen_basal_ganglia	Heart_Left_Ventricle	-0.493574	0.393338	51.0005	-1.25484	0.215258	0.338917	NA	NA	0.338917
isoComp_00007442	geneComp_00000259	EEF1AKMT1	BambuTx449	Brain_Putamen_basal_ganglia	Liver	0.835674	0.319004	51.0005	2.61964	0.0115654	0.0598682	NA	NA	0.0598682
isoComp_00007846	geneComp_00000273	EEF1AKMT1	BambuTx449	Brain_Putamen_basal_ganglia	Lung	-0.357472	0.30739	51.0005	-1.16293	0.250272	0.520836	NA	NA	0.520836
isoComp_00008250	geneComp_00000287	EEF1AKMT1	BambuTx449	Brain_Putamen_basal_ganglia	Muscle_Skeletal	-0.6967	0.338086	51.0005	-2.06072	0.0444474	0.116348	NA	NA	0.116348
isoComp_00008654	geneComp_00000301	EEF1AKMT1	BambuTx449	Cells_Cultured_fibroblasts	Heart_Atrial_Appendage	-0.262621	0.235913	51.0005	-1.11321	0.270838	0.551048	NA	NA	0.551048
isoComp_00009058	geneComp_00000315	EEF1AKMT1	BambuTx449	Cells_Cultured_fibroblasts	Heart_Left_Ventricle	-0.221609	0.321043	51.0005	-0.690277	0.493149	0.869595	NA	NA	0.869595
isoComp_00009462	geneComp_00000329	EEF1AKMT1	BambuTx449	Cells_Cultured_fibroblasts	Liver	1.10764	0.22387	51.0005	4.9477	8.57438e-06	0.000217218	NA	NA	0.000217218
isoComp_00009866	geneComp_00000343	EEF1AKMT1	BambuTx449	Cells_Cultured_fibroblasts	Lung	-0.0855063	0.206985	51.0005	-0.413103	0.681263	0.857134	NA	NA	0.857134
isoComp_00010270	geneComp_00000357	EEF1AKMT1	BambuTx449	Cells_Cultured_fibroblasts	Muscle_Skeletal	-0.424735	0.250313	51.0005	-1.69682	0.0958273	0.292273	NA	NA	0.292273
isoComp_00010674	geneComp_00000371	EEF1AKMT1	BambuTx449	Heart_Atrial_Appendage	Heart_Left_Ventricle	0.0410122	0.375416	51.0005	0.109245	0.913437	0.985315	NA	NA	0.985315
isoComp_00011078	geneComp_00000385	EEF1AKMT1	BambuTx449	Heart_Atrial_Appendage	Liver	1.37026	0.296624	51.0005	4.61952	2.64359e-05	0.000179177	NA	NA	0.000179177
isoComp_00011482	geneComp_00000399	EEF1AKMT1	BambuTx449	Heart_Atrial_Appendage	Lung	0.177115	0.284097	51.0005	0.62343	0.53578	0.931762	NA	NA	0.931762
isoComp_00011886	geneComp_00000413	EEF1AKMT1	BambuTx449	Heart_Atrial_Appendage	Muscle_Skeletal	-0.162114	0.317056	51.0005	-0.511309	0.611341	1	NA	NA	1
isoComp_00012290	geneComp_00000427	EEF1AKMT1	BambuTx449	Heart_Left_Ventricle	Liver	1.32925	0.367967	51.0005	3.61241	0.000692893	0.00365343	NA	NA	0.00365343
isoComp_00012694	geneComp_00000441	EEF1AKMT1	BambuTx449	Heart_Left_Ventricle	Lung	0.136102	0.357945	51.0005	0.380233	0.705352	0.980578	NA	NA	0.980578
isoComp_00013098	geneComp_00000455	EEF1AKMT1	BambuTx449	Heart_Left_Ventricle	Muscle_Skeletal	-0.203126	0.384628	51.0005	-0.528111	0.599713	0.997765	NA	NA	0.997765
isoComp_00013502	geneComp_00000469	EEF1AKMT1	BambuTx449	Liver	Lung	-1.19315	0.274178	51.0005	-4.35172	6.4982e-05	0.0039639	NA	NA	0.0039639
isoComp_00013906	geneComp_00000483	EEF1AKMT1	BambuTx449	Liver	Muscle_Skeletal	-1.53237	0.3082	51.0005	-4.97201	7.88081e-06	7.65565e-05	NA	NA	7.65565e-05
isoComp_00014310	geneComp_00000497	EEF1AKMT1	BambuTx449	Lung	Muscle_Skeletal	-0.339228	0.296163	51.0005	-1.14541	0.257385	0.619333	NA	NA	0.619333
isoComp_00000172	geneComp_00000007	EEF1AKMT1	ENST00000382758	Brain_Cerebellar_Hemisphere	Brain_Frontal_Cortex_BA9	0.607128	0.239279	51.0005	2.53732	0.0142708	0.0576116	NA	NA	0.0576116
isoComp_00000576	geneComp_00000021	EEF1AKMT1	ENST00000382758	Brain_Cerebellar_Hemisphere	Brain_Putamen_basal_ganglia	0.0778254	0.293321	51.0005	0.265325	0.791829	1	NA	NA	1
isoComp_00000980	geneComp_00000035	EEF1AKMT1	ENST00000382758	Brain_Cerebellar_Hemisphere	Cells_Cultured_fibroblasts	0.574352	0.160991	51.0005	3.5676	0.000794616	0.00221945	NA	NA	0.00221945
isoComp_00001384	geneComp_00000049	EEF1AKMT1	ENST00000382758	Brain_Cerebellar_Hemisphere	Heart_Atrial_Appendage	1.03295	0.249236	51.0005	4.14446	0.000128537	0.000494868	NA	NA	0.000494868
isoComp_00001788	geneComp_00000063	EEF1AKMT1	ENST00000382758	Brain_Cerebellar_Hemisphere	Heart_Left_Ventricle	0.912276	0.326536	51.0005	2.7938	0.00731994	0.0174734	NA	NA	0.0174734
isoComp_00002192	geneComp_00000077	EEF1AKMT1	ENST00000382758	Brain_Cerebellar_Hemisphere	Liver	-0.348876	0.284538	51.0005	-1.22612	0.225786	0.431938	NA	NA	0.431938
isoComp_00002596	geneComp_00000091	EEF1AKMT1	ENST00000382758	Brain_Cerebellar_Hemisphere	Lung	0.758296	0.225023	51.0005	3.36985	0.00143962	0.00527861	NA	NA	0.00527861
isoComp_00003000	geneComp_00000105	EEF1AKMT1	ENST00000382758	Brain_Cerebellar_Hemisphere	Muscle_Skeletal	0.506979	0.241252	51.0005	2.10145	0.0405618	0.09025	NA	NA	0.09025
isoComp_00003404	geneComp_00000119	EEF1AKMT1	ENST00000382758	Brain_Frontal_Cortex_BA9	Brain_Putamen_basal_ganglia	-0.529302	0.33066	51.0005	-1.60075	0.11561	0.547892	NA	NA	0.547892
isoComp_00003808	geneComp_00000133	EEF1AKMT1	ENST00000382758	Brain_Frontal_Cortex_BA9	Cells_Cultured_fibroblasts	-0.0327759	0.221848	51.0005	-0.14774	0.883131	0.957849	NA	NA	0.957849
isoComp_00004212	geneComp_00000147	EEF1AKMT1	ENST00000382758	Brain_Frontal_Cortex_BA9	Heart_Atrial_Appendage	0.42582	0.292262	51.0005	1.45698	0.151252	0.284058	NA	NA	0.284058
isoComp_00004616	geneComp_00000161	EEF1AKMT1	ENST00000382758	Brain_Frontal_Cortex_BA9	Heart_Left_Ventricle	0.305148	0.36045	51.0005	0.846576	0.401187	0.593756	NA	NA	0.593756
isoComp_00005020	geneComp_00000175	EEF1AKMT1	ENST00000382758	Brain_Frontal_Cortex_BA9	Liver	-0.956004	0.322893	51.0005	-2.96074	0.00464859	0.0255673	NA	NA	0.0255673
isoComp_00005424	geneComp_00000189	EEF1AKMT1	ENST00000382758	Brain_Frontal_Cortex_BA9	Lung	0.151168	0.271908	51.0005	0.555951	0.580675	0.843623	NA	NA	0.843623
isoComp_00005828	geneComp_00000203	EEF1AKMT1	ENST00000382758	Brain_Frontal_Cortex_BA9	Muscle_Skeletal	-0.100148	0.285484	51.0005	-0.350802	0.727182	0.905009	NA	NA	0.905009
isoComp_00006232	geneComp_00000217	EEF1AKMT1	ENST00000382758	Brain_Putamen_basal_ganglia	Cells_Cultured_fibroblasts	0.496527	0.279284	51.0005	1.77786	0.0813898	0.178178	NA	NA	0.178178
isoComp_00006636	geneComp_00000231	EEF1AKMT1	ENST00000382758	Brain_Putamen_basal_ganglia	Heart_Atrial_Appendage	0.955123	0.337935	51.0005	2.82635	0.0067076	0.0258243	NA	NA	0.0258243
isoComp_00007040	geneComp_00000245	EEF1AKMT1	ENST00000382758	Brain_Putamen_basal_ganglia	Heart_Left_Ventricle	0.834451	0.398381	51.0005	2.09461	0.041193	0.0952589	NA	NA	0.0952589
isoComp_00007444	geneComp_00000259	EEF1AKMT1	ENST00000382758	Brain_Putamen_basal_ganglia	Liver	-0.426702	0.364751	51.0005	-1.16985	0.247501	0.453752	NA	NA	0.453752
isoComp_00007848	geneComp_00000273	EEF1AKMT1	ENST00000382758	Brain_Putamen_basal_ganglia	Lung	0.68047	0.320495	51.0005	2.12319	0.0386119	0.135142	NA	NA	0.135142
isoComp_00008252	geneComp_00000287	EEF1AKMT1	ENST00000382758	Brain_Putamen_basal_ganglia	Muscle_Skeletal	0.429154	0.332091	51.0005	1.29228	0.202085	0.460544	NA	NA	0.460544
isoComp_00008656	geneComp_00000301	EEF1AKMT1	ENST00000382758	Cells_Cultured_fibroblasts	Heart_Atrial_Appendage	0.458596	0.232553	51.0005	1.97201	0.0540434	0.216174	NA	NA	0.216174
isoComp_00009060	geneComp_00000315	EEF1AKMT1	ENST00000382758	Cells_Cultured_fibroblasts	Heart_Left_Ventricle	0.337924	0.313987	51.0005	1.07624	0.286887	0.664527	NA	NA	0.664527
isoComp_00009464	geneComp_00000329	EEF1AKMT1	ENST00000382758	Cells_Cultured_fibroblasts	Liver	-0.923228	0.270044	51.0005	-3.41881	0.00124462	0.0118239	NA	NA	0.0118239
isoComp_00009868	geneComp_00000343	EEF1AKMT1	ENST00000382758	Cells_Cultured_fibroblasts	Lung	0.183944	0.206392	51.0005	0.891234	0.376989	0.753978	NA	NA	0.753978
isoComp_00010272	geneComp_00000357	EEF1AKMT1	ENST00000382758	Cells_Cultured_fibroblasts	Muscle_Skeletal	-0.0673726	0.223975	51.0005	-0.300804	0.764787	0.98428	NA	NA	0.98428
isoComp_00010676	geneComp_00000371	EEF1AKMT1	ENST00000382758	Heart_Atrial_Appendage	Heart_Left_Ventricle	-0.120672	0.367135	51.0005	-0.328684	0.74374	0.985315	NA	NA	0.985315
isoComp_00011080	geneComp_00000385	EEF1AKMT1	ENST00000382758	Heart_Atrial_Appendage	Liver	-1.38182	0.330339	51.0005	-4.18304	0.00011332	0.000628413	NA	NA	0.000628413
isoComp_00011484	geneComp_00000399	EEF1AKMT1	ENST00000382758	Heart_Atrial_Appendage	Lung	-0.274653	0.28071	51.0005	-0.978421	0.332485	0.721743	NA	NA	0.721743
isoComp_00011888	geneComp_00000413	EEF1AKMT1	ENST00000382758	Heart_Atrial_Appendage	Muscle_Skeletal	-0.525969	0.29388	51.0005	-1.78974	0.0794335	0.305819	NA	NA	0.305819
isoComp_00012292	geneComp_00000427	EEF1AKMT1	ENST00000382758	Heart_Left_Ventricle	Liver	-1.26115	0.391958	51.0005	-3.21757	0.00224817	0.0100303	NA	NA	0.0100303
isoComp_00012696	geneComp_00000441	EEF1AKMT1	ENST00000382758	Heart_Left_Ventricle	Lung	-0.153981	0.351149	51.0005	-0.438506	0.662871	0.980578	NA	NA	0.980578
isoComp_00013100	geneComp_00000455	EEF1AKMT1	ENST00000382758	Heart_Left_Ventricle	Muscle_Skeletal	-0.405297	0.361763	51.0005	-1.12034	0.267818	0.660618	NA	NA	0.660618
isoComp_00013504	geneComp_00000469	EEF1AKMT1	ENST00000382758	Liver	Lung	1.10717	0.312476	51.0005	3.54323	0.00085578	0.0104405	NA	NA	0.0104405
isoComp_00013908	geneComp_00000483	EEF1AKMT1	ENST00000382758	Liver	Muscle_Skeletal	0.855856	0.324358	51.0005	2.63861	0.0110123	0.0374419	NA	NA	0.0374419
isoComp_00014312	geneComp_00000497	EEF1AKMT1	ENST00000382758	Lung	Muscle_Skeletal	-0.251316	0.273646	51.0005	-0.918398	0.362734	0.748643	NA	NA	0.748643
isoComp_00000174	geneComp_00000008	MAOB	BambuTx1879	Brain_Cerebellar_Hemisphere	Brain_Frontal_Cortex_BA9	-1.20341	0.38425	45.0005	-3.13183	0.00305104	0.0158363	NA	NA	0.0158363
isoComp_00000578	geneComp_00000022	MAOB	BambuTx1879	Brain_Cerebellar_Hemisphere	Brain_Putamen_basal_ganglia	-0.805017	0.345205	45.0005	-2.33199	0.0242354	0.0852148	NA	NA	0.0852148
isoComp_00000982	geneComp_00000036	MAOB	BambuTx1879	Brain_Cerebellar_Hemisphere	Cells_Cultured_fibroblasts	0.240952	0.952855	45.0005	0.252873	0.801518	0.889355	NA	NA	0.889355
isoComp_00001386	geneComp_00000050	MAOB	BambuTx1879	Brain_Cerebellar_Hemisphere	Heart_Atrial_Appendage	0.0342415	0.343492	45.0005	0.0996864	0.921036	0.989312	NA	NA	0.989312
isoComp_00001790	geneComp_00000064	MAOB	BambuTx1879	Brain_Cerebellar_Hemisphere	Heart_Left_Ventricle	0.223056	0.314545	45.0005	0.709141	0.481895	0.625618	NA	NA	0.625618
isoComp_00002194	geneComp_00000078	MAOB	BambuTx1879	Brain_Cerebellar_Hemisphere	Liver	1.02159	0.289899	45.0005	3.52396	0.000989102	0.00791281	NA	NA	0.00791281
isoComp_00002598	geneComp_00000092	MAOB	BambuTx1879	Brain_Cerebellar_Hemisphere	Lung	-0.164513	0.389853	45.0005	-0.421988	0.675043	0.899097	NA	NA	0.899097
isoComp_00003002	geneComp_00000106	MAOB	BambuTx1879	Brain_Cerebellar_Hemisphere	Muscle_Skeletal	1.53772	0.295258	45.0005	5.20806	4.58731e-06	2.67871e-05	NA	NA	2.67871e-05
isoComp_00003406	geneComp_00000120	MAOB	BambuTx1879	Brain_Frontal_Cortex_BA9	Brain_Putamen_basal_ganglia	0.39839	0.352907	45.0005	1.12888	0.264931	0.849338	NA	NA	0.849338
isoComp_00003810	geneComp_00000134	MAOB	BambuTx1879	Brain_Frontal_Cortex_BA9	Cells_Cultured_fibroblasts	1.44436	0.955673	45.0005	1.51135	0.13769	0.309802	NA	NA	0.309802
isoComp_00004214	geneComp_00000148	MAOB	BambuTx1879	Brain_Frontal_Cortex_BA9	Heart_Atrial_Appendage	1.23765	0.351232	45.0005	3.52373	0.000989772	0.00635104	NA	NA	0.00635104
isoComp_00004618	geneComp_00000162	MAOB	BambuTx1879	Brain_Frontal_Cortex_BA9	Heart_Left_Ventricle	1.42646	0.322979	45.0005	4.41658	6.23189e-05	0.000419236	NA	NA	0.000419236
isoComp_00005022	geneComp_00000176	MAOB	BambuTx1879	Brain_Frontal_Cortex_BA9	Liver	2.225	0.299029	45.0005	7.44075	2.27272e-09	3.99999e-08	NA	NA	3.99999e-08
isoComp_00005426	geneComp_00000190	MAOB	BambuTx1879	Brain_Frontal_Cortex_BA9	Lung	1.03889	0.39669	45.0005	2.61891	0.0119788	0.0460642	NA	NA	0.0460642
isoComp_00005830	geneComp_00000204	MAOB	BambuTx1879	Brain_Frontal_Cortex_BA9	Muscle_Skeletal	2.74113	0.304227	45.0005	9.01014	1.22589e-11	2.72762e-10	NA	NA	2.72762e-10
isoComp_00006234	geneComp_00000218	MAOB	BambuTx1879	Brain_Putamen_basal_ganglia	Cells_Cultured_fibroblasts	1.04597	0.940653	45.0005	1.11196	0.272061	0.440739	NA	NA	0.440739
isoComp_00006638	geneComp_00000232	MAOB	BambuTx1879	Brain_Putamen_basal_ganglia	Heart_Atrial_Appendage	0.839258	0.30803	45.0005	2.7246	0.00913526	0.0319734	NA	NA	0.0319734
isoComp_00007042	geneComp_00000246	MAOB	BambuTx1879	Brain_Putamen_basal_ganglia	Heart_Left_Ventricle	1.02807	0.275379	45.0005	3.7333	0.000528982	0.00244654	NA	NA	0.00244654
isoComp_00007446	geneComp_00000260	MAOB	BambuTx1879	Brain_Putamen_basal_ganglia	Liver	1.82661	0.246853	45.0005	7.39957	2.61352e-09	7.66634e-08	NA	NA	7.66634e-08
isoComp_00007850	geneComp_00000274	MAOB	BambuTx1879	Brain_Putamen_basal_ganglia	Lung	0.640503	0.359	45.0005	1.78413	0.0811456	0.231415	NA	NA	0.231415
isoComp_00008254	geneComp_00000288	MAOB	BambuTx1879	Brain_Putamen_basal_ganglia	Muscle_Skeletal	2.34274	0.253125	45.0005	9.25525	5.54519e-12	1.64507e-10	NA	NA	1.64507e-10
isoComp_00008658	geneComp_00000302	MAOB	BambuTx1879	Cells_Cultured_fibroblasts	Heart_Atrial_Appendage	-0.20671	0.940026	45.0005	-0.219898	0.826945	0.909387	NA	NA	0.909387
isoComp_00009062	geneComp_00000316	MAOB	BambuTx1879	Cells_Cultured_fibroblasts	Heart_Left_Ventricle	-0.0178952	0.929839	45.0005	-0.0192455	0.98473	0.98473	NA	NA	0.98473
isoComp_00009466	geneComp_00000330	MAOB	BambuTx1879	Cells_Cultured_fibroblasts	Liver	0.780641	0.921793	45.0005	0.846872	0.401548	0.953676	NA	NA	0.953676
isoComp_00009870	geneComp_00000344	MAOB	BambuTx1879	Cells_Cultured_fibroblasts	Lung	-0.405465	0.957939	45.0005	-0.423268	0.674116	0.857134	NA	NA	0.857134
isoComp_00010274	geneComp_00000358	MAOB	BambuTx1879	Cells_Cultured_fibroblasts	Muscle_Skeletal	1.29677	0.923493	45.0005	1.4042	0.167123	0.407781	NA	NA	0.407781
isoComp_00010678	geneComp_00000372	MAOB	BambuTx1879	Heart_Atrial_Appendage	Heart_Left_Ventricle	0.188815	0.273229	45.0005	0.691051	0.493083	0.912204	NA	NA	0.912204
isoComp_00011082	geneComp_00000386	MAOB	BambuTx1879	Heart_Atrial_Appendage	Liver	0.987351	0.244452	45.0005	4.03903	0.000206542	0.000969157	NA	NA	0.000969157
isoComp_00011486	geneComp_00000400	MAOB	BambuTx1879	Heart_Atrial_Appendage	Lung	-0.198755	0.357353	45.0005	-0.556186	0.580839	0.931762	NA	NA	0.931762
isoComp_00011890	geneComp_00000414	MAOB	BambuTx1879	Heart_Atrial_Appendage	Muscle_Skeletal	1.50348	0.250784	45.0005	5.99511	3.17486e-07	8.1488e-06	NA	NA	8.1488e-06
isoComp_00012294	geneComp_00000428	MAOB	BambuTx1879	Heart_Left_Ventricle	Liver	0.798537	0.201763	45.0005	3.9578	0.000265931	0.0015424	NA	NA	0.0015424
isoComp_00012698	geneComp_00000442	MAOB	BambuTx1879	Heart_Left_Ventricle	Lung	-0.38757	0.329625	45.0005	-1.17579	0.245862	0.519822	NA	NA	0.519822
isoComp_00013102	geneComp_00000456	MAOB	BambuTx1879	Heart_Left_Ventricle	Muscle_Skeletal	1.31466	0.20939	45.0005	6.27855	1.20366e-07	4.45353e-06	NA	NA	4.45353e-06
isoComp_00013506	geneComp_00000470	MAOB	BambuTx1879	Liver	Lung	-1.18611	0.306195	45.0005	-3.87369	0.000344736	0.00525722	NA	NA	0.00525722
isoComp_00013910	geneComp_00000484	MAOB	BambuTx1879	Liver	Muscle_Skeletal	0.516128	0.170138	45.0005	3.03358	0.00400417	0.0170177	NA	NA	0.0170177
isoComp_00014314	geneComp_00000498	MAOB	BambuTx1879	Lung	Muscle_Skeletal	1.70223	0.311274	45.0005	5.46861	1.90553e-06	1.63029e-05	NA	NA	1.63029e-05
isoComp_00000175	geneComp_00000008	MAOB	ENST00000378069	Brain_Cerebellar_Hemisphere	Brain_Frontal_Cortex_BA9	1.20341	0.38425	45.0005	3.13183	0.00305104	0.0158363	NA	NA	0.0158363
isoComp_00000579	geneComp_00000022	MAOB	ENST00000378069	Brain_Cerebellar_Hemisphere	Brain_Putamen_basal_ganglia	0.805017	0.345205	45.0005	2.33199	0.0242354	0.0852148	NA	NA	0.0852148
isoComp_00000983	geneComp_00000036	MAOB	ENST00000378069	Brain_Cerebellar_Hemisphere	Cells_Cultured_fibroblasts	-0.240952	0.952855	45.0005	-0.252873	0.801518	0.889355	NA	NA	0.889355
isoComp_00001387	geneComp_00000050	MAOB	ENST00000378069	Brain_Cerebellar_Hemisphere	Heart_Atrial_Appendage	-0.0342415	0.343492	45.0005	-0.0996864	0.921036	0.989312	NA	NA	0.989312
isoComp_00001791	geneComp_00000064	MAOB	ENST00000378069	Brain_Cerebellar_Hemisphere	Heart_Left_Ventricle	-0.223056	0.314545	45.0005	-0.709141	0.481895	0.625618	NA	NA	0.625618
isoComp_00002195	geneComp_00000078	MAOB	ENST00000378069	Brain_Cerebellar_Hemisphere	Liver	-1.02159	0.289899	45.0005	-3.52396	0.000989102	0.00791281	NA	NA	0.00791281
isoComp_00002599	geneComp_00000092	MAOB	ENST00000378069	Brain_Cerebellar_Hemisphere	Lung	0.164513	0.389853	45.0005	0.421988	0.675043	0.899097	NA	NA	0.899097
isoComp_00003003	geneComp_00000106	MAOB	ENST00000378069	Brain_Cerebellar_Hemisphere	Muscle_Skeletal	-1.53772	0.295258	45.0005	-5.20806	4.58731e-06	2.67871e-05	NA	NA	2.67871e-05
isoComp_00003407	geneComp_00000120	MAOB	ENST00000378069	Brain_Frontal_Cortex_BA9	Brain_Putamen_basal_ganglia	-0.39839	0.352907	45.0005	-1.12888	0.264931	0.849338	NA	NA	0.849338
isoComp_00003811	geneComp_00000134	MAOB	ENST00000378069	Brain_Frontal_Cortex_BA9	Cells_Cultured_fibroblasts	-1.44436	0.955673	45.0005	-1.51135	0.13769	0.309802	NA	NA	0.309802
isoComp_00004215	geneComp_00000148	MAOB	ENST00000378069	Brain_Frontal_Cortex_BA9	Heart_Atrial_Appendage	-1.23765	0.351232	45.0005	-3.52373	0.000989772	0.00635104	NA	NA	0.00635104
isoComp_00004619	geneComp_00000162	MAOB	ENST00000378069	Brain_Frontal_Cortex_BA9	Heart_Left_Ventricle	-1.42646	0.322979	45.0005	-4.41658	6.23189e-05	0.000419236	NA	NA	0.000419236
isoComp_00005023	geneComp_00000176	MAOB	ENST00000378069	Brain_Frontal_Cortex_BA9	Liver	-2.225	0.299029	45.0005	-7.44075	2.27272e-09	3.99999e-08	NA	NA	3.99999e-08
isoComp_00005427	geneComp_00000190	MAOB	ENST00000378069	Brain_Frontal_Cortex_BA9	Lung	-1.03889	0.39669	45.0005	-2.61891	0.0119788	0.0460642	NA	NA	0.0460642
isoComp_00005831	geneComp_00000204	MAOB	ENST00000378069	Brain_Frontal_Cortex_BA9	Muscle_Skeletal	-2.74113	0.304227	45.0005	-9.01014	1.22589e-11	2.72762e-10	NA	NA	2.72762e-10
isoComp_00006235	geneComp_00000218	MAOB	ENST00000378069	Brain_Putamen_basal_ganglia	Cells_Cultured_fibroblasts	-1.04597	0.940653	45.0005	-1.11196	0.272061	0.440739	NA	NA	0.440739
isoComp_00006639	geneComp_00000232	MAOB	ENST00000378069	Brain_Putamen_basal_ganglia	Heart_Atrial_Appendage	-0.839258	0.30803	45.0005	-2.7246	0.00913526	0.0319734	NA	NA	0.0319734
isoComp_00007043	geneComp_00000246	MAOB	ENST00000378069	Brain_Putamen_basal_ganglia	Heart_Left_Ventricle	-1.02807	0.275379	45.0005	-3.7333	0.000528982	0.00244654	NA	NA	0.00244654
isoComp_00007447	geneComp_00000260	MAOB	ENST00000378069	Brain_Putamen_basal_ganglia	Liver	-1.82661	0.246853	45.0005	-7.39957	2.61352e-09	7.66634e-08	NA	NA	7.66634e-08
isoComp_00007851	geneComp_00000274	MAOB	ENST00000378069	Brain_Putamen_basal_ganglia	Lung	-0.640503	0.359	45.0005	-1.78413	0.0811456	0.231415	NA	NA	0.231415
isoComp_00008255	geneComp_00000288	MAOB	ENST00000378069	Brain_Putamen_basal_ganglia	Muscle_Skeletal	-2.34274	0.253125	45.0005	-9.25525	5.54519e-12	1.64507e-10	NA	NA	1.64507e-10
isoComp_00008659	geneComp_00000302	MAOB	ENST00000378069	Cells_Cultured_fibroblasts	Heart_Atrial_Appendage	0.20671	0.940026	45.0005	0.219898	0.826945	0.909387	NA	NA	0.909387
isoComp_00009063	geneComp_00000316	MAOB	ENST00000378069	Cells_Cultured_fibroblasts	Heart_Left_Ventricle	0.0178952	0.929839	45.0005	0.0192455	0.98473	0.98473	NA	NA	0.98473
isoComp_00009467	geneComp_00000330	MAOB	ENST00000378069	Cells_Cultured_fibroblasts	Liver	-0.780641	0.921793	45.0005	-0.846872	0.401548	0.953676	NA	NA	0.953676
isoComp_00009871	geneComp_00000344	MAOB	ENST00000378069	Cells_Cultured_fibroblasts	Lung	0.405465	0.957939	45.0005	0.423268	0.674116	0.857134	NA	NA	0.857134
isoComp_00010275	geneComp_00000358	MAOB	ENST00000378069	Cells_Cultured_fibroblasts	Muscle_Skeletal	-1.29677	0.923493	45.0005	-1.4042	0.167123	0.407781	NA	NA	0.407781
isoComp_00010679	geneComp_00000372	MAOB	ENST00000378069	Heart_Atrial_Appendage	Heart_Left_Ventricle	-0.188815	0.273229	45.0005	-0.691051	0.493083	0.912204	NA	NA	0.912204
isoComp_00011083	geneComp_00000386	MAOB	ENST00000378069	Heart_Atrial_Appendage	Liver	-0.987351	0.244452	45.0005	-4.03903	0.000206542	0.000969157	NA	NA	0.000969157
isoComp_00011487	geneComp_00000400	MAOB	ENST00000378069	Heart_Atrial_Appendage	Lung	0.198755	0.357353	45.0005	0.556186	0.580839	0.931762	NA	NA	0.931762
isoComp_00011891	geneComp_00000414	MAOB	ENST00000378069	Heart_Atrial_Appendage	Muscle_Skeletal	-1.50348	0.250784	45.0005	-5.99511	3.17486e-07	8.1488e-06	NA	NA	8.1488e-06
isoComp_00012295	geneComp_00000428	MAOB	ENST00000378069	Heart_Left_Ventricle	Liver	-0.798537	0.201763	45.0005	-3.9578	0.000265931	0.0015424	NA	NA	0.0015424
isoComp_00012699	geneComp_00000442	MAOB	ENST00000378069	Heart_Left_Ventricle	Lung	0.38757	0.329625	45.0005	1.17579	0.245862	0.519822	NA	NA	0.519822
isoComp_00013103	geneComp_00000456	MAOB	ENST00000378069	Heart_Left_Ventricle	Muscle_Skeletal	-1.31466	0.20939	45.0005	-6.27855	1.20366e-07	4.45353e-06	NA	NA	4.45353e-06
isoComp_00013507	geneComp_00000470	MAOB	ENST00000378069	Liver	Lung	1.18611	0.306195	45.0005	3.87369	0.000344736	0.00525722	NA	NA	0.00525722
isoComp_00013911	geneComp_00000484	MAOB	ENST00000378069	Liver	Muscle_Skeletal	-0.516128	0.170138	45.0005	-3.03358	0.00400417	0.0170177	NA	NA	0.0170177
isoComp_00014315	geneComp_00000498	MAOB	ENST00000378069	Lung	Muscle_Skeletal	-1.70223	0.311274	45.0005	-5.46861	1.90553e-06	1.63029e-05	NA	NA	1.63029e-05
isoComp_00000176	geneComp_00000009	MIR9-1HG	ENST00000310027	Brain_Cerebellar_Hemisphere	Brain_Frontal_Cortex_BA9	-0.177375	0.14057	18.0005	-1.26183	0.223116	0.50666	NA	NA	0.50666
isoComp_00000580	geneComp_00000023	MIR9-1HG	ENST00000310027	Brain_Cerebellar_Hemisphere	Brain_Putamen_basal_ganglia	0.197697	0.128296	18.0005	1.54095	0.140726	0.356724	NA	NA	0.356724
isoComp_00000984	geneComp_00000037	MIR9-1HG	ENST00000310027	Brain_Cerebellar_Hemisphere	Cells_Cultured_fibroblasts	2.90786	2.05445	18.0005	1.41539	0.174022	0.29991	NA	NA	0.29991
isoComp_00001388	geneComp_00000051	MIR9-1HG	ENST00000310027	Brain_Cerebellar_Hemisphere	Heart_Atrial_Appendage	NA	NA	18.0005	NA	NA	NA	NA	NA	NA
isoComp_00001792	geneComp_00000065	MIR9-1HG	ENST00000310027	Brain_Cerebellar_Hemisphere	Heart_Left_Ventricle	NA	NA	18.0005	NA	NA	NA	NA	NA	NA
isoComp_00002196	geneComp_00000079	MIR9-1HG	ENST00000310027	Brain_Cerebellar_Hemisphere	Liver	2.50239	1.92206	18.0005	1.30193	0.209354	0.419581	NA	NA	0.419581
isoComp_00002600	geneComp_00000093	MIR9-1HG	ENST00000310027	Brain_Cerebellar_Hemisphere	Lung	NA	NA	18.0005	NA	NA	NA	NA	NA	NA
isoComp_00003004	geneComp_00000107	MIR9-1HG	ENST00000310027	Brain_Cerebellar_Hemisphere	Muscle_Skeletal	NA	NA	18.0005	NA	NA	NA	NA	NA	NA
isoComp_00003408	geneComp_00000121	MIR9-1HG	ENST00000310027	Brain_Frontal_Cortex_BA9	Brain_Putamen_basal_ganglia	0.375072	0.134001	18.0005	2.79903	0.0118611	0.129285	NA	NA	0.129285
isoComp_00003812	geneComp_00000135	MIR9-1HG	ENST00000310027	Brain_Frontal_Cortex_BA9	Cells_Cultured_fibroblasts	3.08523	2.05482	18.0005	1.50147	0.150574	0.329634	NA	NA	0.329634
isoComp_00004216	geneComp_00000149	MIR9-1HG	ENST00000310027	Brain_Frontal_Cortex_BA9	Heart_Atrial_Appendage	NA	NA	18.0005	NA	NA	NA	NA	NA	NA
isoComp_00004620	geneComp_00000163	MIR9-1HG	ENST00000310027	Brain_Frontal_Cortex_BA9	Heart_Left_Ventricle	NA	NA	18.0005	NA	NA	NA	NA	NA	NA
isoComp_00005024	geneComp_00000177	MIR9-1HG	ENST00000310027	Brain_Frontal_Cortex_BA9	Liver	2.67977	1.92245	18.0005	1.39393	0.180308	0.372961	NA	NA	0.372961
isoComp_00005428	geneComp_00000191	MIR9-1HG	ENST00000310027	Brain_Frontal_Cortex_BA9	Lung	NA	NA	18.0005	NA	NA	NA	NA	NA	NA
isoComp_00005832	geneComp_00000205	MIR9-1HG	ENST00000310027	Brain_Frontal_Cortex_BA9	Muscle_Skeletal	NA	NA	18.0005	NA	NA	NA	NA	NA	NA
isoComp_00006236	geneComp_00000219	MIR9-1HG	ENST00000310027	Brain_Putamen_basal_ganglia	Cells_Cultured_fibroblasts	2.71016	2.05401	18.0005	1.31945	0.203557	0.358437	NA	NA	0.358437
isoComp_00006640	geneComp_00000233	MIR9-1HG	ENST00000310027	Brain_Putamen_basal_ganglia	Heart_Atrial_Appendage	NA	NA	18.0005	NA	NA	NA	NA	NA	NA
isoComp_00007044	geneComp_00000247	MIR9-1HG	ENST00000310027	Brain_Putamen_basal_ganglia	Heart_Left_Ventricle	NA	NA	18.0005	NA	NA	NA	NA	NA	NA
isoComp_00007448	geneComp_00000261	MIR9-1HG	ENST00000310027	Brain_Putamen_basal_ganglia	Liver	2.3047	1.92159	18.0005	1.19937	0.245935	0.453752	NA	NA	0.453752
isoComp_00007852	geneComp_00000275	MIR9-1HG	ENST00000310027	Brain_Putamen_basal_ganglia	Lung	NA	NA	18.0005	NA	NA	NA	NA	NA	NA
isoComp_00008256	geneComp_00000289	MIR9-1HG	ENST00000310027	Brain_Putamen_basal_ganglia	Muscle_Skeletal	NA	NA	18.0005	NA	NA	NA	NA	NA	NA
isoComp_00008660	geneComp_00000303	MIR9-1HG	ENST00000310027	Cells_Cultured_fibroblasts	Heart_Atrial_Appendage	NA	NA	18.0005	NA	NA	NA	NA	NA	NA
isoComp_00009064	geneComp_00000317	MIR9-1HG	ENST00000310027	Cells_Cultured_fibroblasts	Heart_Left_Ventricle	NA	NA	18.0005	NA	NA	NA	NA	NA	NA
isoComp_00009468	geneComp_00000331	MIR9-1HG	ENST00000310027	Cells_Cultured_fibroblasts	Liver	-0.405466	2.81013	18.0005	-0.144287	0.886877	0.991676	NA	NA	0.991676
isoComp_00009872	geneComp_00000345	MIR9-1HG	ENST00000310027	Cells_Cultured_fibroblasts	Lung	NA	NA	18.0005	NA	NA	NA	NA	NA	NA
isoComp_00010276	geneComp_00000359	MIR9-1HG	ENST00000310027	Cells_Cultured_fibroblasts	Muscle_Skeletal	NA	NA	18.0005	NA	NA	NA	NA	NA	NA
isoComp_00010680	geneComp_00000373	MIR9-1HG	ENST00000310027	Heart_Atrial_Appendage	Heart_Left_Ventricle	NA	NA	18.0005	NA	NA	NA	NA	NA	NA
isoComp_00011084	geneComp_00000387	MIR9-1HG	ENST00000310027	Heart_Atrial_Appendage	Liver	NA	NA	18.0005	NA	NA	NA	NA	NA	NA
isoComp_00011488	geneComp_00000401	MIR9-1HG	ENST00000310027	Heart_Atrial_Appendage	Lung	NA	NA	18.0005	NA	NA	NA	NA	NA	NA
isoComp_00011892	geneComp_00000415	MIR9-1HG	ENST00000310027	Heart_Atrial_Appendage	Muscle_Skeletal	NA	NA	18.0005	NA	NA	NA	NA	NA	NA
isoComp_00012296	geneComp_00000429	MIR9-1HG	ENST00000310027	Heart_Left_Ventricle	Liver	NA	NA	18.0005	NA	NA	NA	NA	NA	NA
isoComp_00012700	geneComp_00000443	MIR9-1HG	ENST00000310027	Heart_Left_Ventricle	Lung	NA	NA	18.0005	NA	NA	NA	NA	NA	NA
isoComp_00013104	geneComp_00000457	MIR9-1HG	ENST00000310027	Heart_Left_Ventricle	Muscle_Skeletal	NA	NA	18.0005	NA	NA	NA	NA	NA	NA
isoComp_00013508	geneComp_00000471	MIR9-1HG	ENST00000310027	Liver	Lung	NA	NA	18.0005	NA	NA	NA	NA	NA	NA
isoComp_00013912	geneComp_00000485	MIR9-1HG	ENST00000310027	Liver	Muscle_Skeletal	NA	NA	18.0005	NA	NA	NA	NA	NA	NA
isoComp_00014316	geneComp_00000499	MIR9-1HG	ENST00000310027	Lung	Muscle_Skeletal	NA	NA	18.0005	NA	NA	NA	NA	NA	NA
isoComp_00000177	geneComp_00000009	MIR9-1HG	ENST00000357975	Brain_Cerebellar_Hemisphere	Brain_Frontal_Cortex_BA9	-0.0686304	0.277207	18.0005	-0.247578	0.807263	0.98867	NA	NA	0.98867
isoComp_00000581	geneComp_00000023	MIR9-1HG	ENST00000357975	Brain_Cerebellar_Hemisphere	Brain_Putamen_basal_ganglia	0.112952	0.264672	18.0005	0.426764	0.674612	1	NA	NA	1
isoComp_00000985	geneComp_00000037	MIR9-1HG	ENST00000357975	Brain_Cerebellar_Hemisphere	Cells_Cultured_fibroblasts	2.80732	4.36209	18.0005	0.643572	0.527968	0.724837	NA	NA	0.724837
isoComp_00001389	geneComp_00000051	MIR9-1HG	ENST00000357975	Brain_Cerebellar_Hemisphere	Heart_Atrial_Appendage	NA	NA	18.0005	NA	NA	NA	NA	NA	NA
isoComp_00001793	geneComp_00000065	MIR9-1HG	ENST00000357975	Brain_Cerebellar_Hemisphere	Heart_Left_Ventricle	NA	NA	18.0005	NA	NA	NA	NA	NA	NA
isoComp_00002197	geneComp_00000079	MIR9-1HG	ENST00000357975	Brain_Cerebellar_Hemisphere	Liver	2.40185	4.08093	18.0005	0.588555	0.563473	0.762686	NA	NA	0.762686
isoComp_00002601	geneComp_00000093	MIR9-1HG	ENST00000357975	Brain_Cerebellar_Hemisphere	Lung	NA	NA	18.0005	NA	NA	NA	NA	NA	NA
isoComp_00003005	geneComp_00000107	MIR9-1HG	ENST00000357975	Brain_Cerebellar_Hemisphere	Muscle_Skeletal	NA	NA	18.0005	NA	NA	NA	NA	NA	NA
isoComp_00003409	geneComp_00000121	MIR9-1HG	ENST00000357975	Brain_Frontal_Cortex_BA9	Brain_Putamen_basal_ganglia	0.181583	0.268181	18.0005	0.677091	0.506958	0.988288	NA	NA	0.988288
isoComp_00003813	geneComp_00000135	MIR9-1HG	ENST00000357975	Brain_Frontal_Cortex_BA9	Cells_Cultured_fibroblasts	2.87595	4.3623	18.0005	0.659273	0.518066	0.735427	NA	NA	0.735427
isoComp_00004217	geneComp_00000149	MIR9-1HG	ENST00000357975	Brain_Frontal_Cortex_BA9	Heart_Atrial_Appendage	NA	NA	18.0005	NA	NA	NA	NA	NA	NA
isoComp_00004621	geneComp_00000163	MIR9-1HG	ENST00000357975	Brain_Frontal_Cortex_BA9	Heart_Left_Ventricle	NA	NA	18.0005	NA	NA	NA	NA	NA	NA
isoComp_00005025	geneComp_00000177	MIR9-1HG	ENST00000357975	Brain_Frontal_Cortex_BA9	Liver	2.47048	4.08116	18.0005	0.605338	0.552511	0.784209	NA	NA	0.784209
isoComp_00005429	geneComp_00000191	MIR9-1HG	ENST00000357975	Brain_Frontal_Cortex_BA9	Lung	NA	NA	18.0005	NA	NA	NA	NA	NA	NA
isoComp_00005833	geneComp_00000205	MIR9-1HG	ENST00000357975	Brain_Frontal_Cortex_BA9	Muscle_Skeletal	NA	NA	18.0005	NA	NA	NA	NA	NA	NA
isoComp_00006237	geneComp_00000219	MIR9-1HG	ENST00000357975	Brain_Putamen_basal_ganglia	Cells_Cultured_fibroblasts	2.69437	4.36152	18.0005	0.617758	0.544472	0.717436	NA	NA	0.717436
isoComp_00006641	geneComp_00000233	MIR9-1HG	ENST00000357975	Brain_Putamen_basal_ganglia	Heart_Atrial_Appendage	NA	NA	18.0005	NA	NA	NA	NA	NA	NA
isoComp_00007045	geneComp_00000247	MIR9-1HG	ENST00000357975	Brain_Putamen_basal_ganglia	Heart_Left_Ventricle	NA	NA	18.0005	NA	NA	NA	NA	NA	NA
isoComp_00007449	geneComp_00000261	MIR9-1HG	ENST00000357975	Brain_Putamen_basal_ganglia	Liver	2.2889	4.08033	18.0005	0.56096	0.581741	0.787588	NA	NA	0.787588
isoComp_00007853	geneComp_00000275	MIR9-1HG	ENST00000357975	Brain_Putamen_basal_ganglia	Lung	NA	NA	18.0005	NA	NA	NA	NA	NA	NA
isoComp_00008257	geneComp_00000289	MIR9-1HG	ENST00000357975	Brain_Putamen_basal_ganglia	Muscle_Skeletal	NA	NA	18.0005	NA	NA	NA	NA	NA	NA
isoComp_00008661	geneComp_00000303	MIR9-1HG	ENST00000357975	Cells_Cultured_fibroblasts	Heart_Atrial_Appendage	NA	NA	18.0005	NA	NA	NA	NA	NA	NA
isoComp_00009065	geneComp_00000317	MIR9-1HG	ENST00000357975	Cells_Cultured_fibroblasts	Heart_Left_Ventricle	NA	NA	18.0005	NA	NA	NA	NA	NA	NA
isoComp_00009469	geneComp_00000331	MIR9-1HG	ENST00000357975	Cells_Cultured_fibroblasts	Liver	-0.405466	5.96715	18.0005	-0.0679497	0.946575	0.991676	NA	NA	0.991676
isoComp_00009873	geneComp_00000345	MIR9-1HG	ENST00000357975	Cells_Cultured_fibroblasts	Lung	NA	NA	18.0005	NA	NA	NA	NA	NA	NA
isoComp_00010277	geneComp_00000359	MIR9-1HG	ENST00000357975	Cells_Cultured_fibroblasts	Muscle_Skeletal	NA	NA	18.0005	NA	NA	NA	NA	NA	NA
isoComp_00010681	geneComp_00000373	MIR9-1HG	ENST00000357975	Heart_Atrial_Appendage	Heart_Left_Ventricle	NA	NA	18.0005	NA	NA	NA	NA	NA	NA
isoComp_00011085	geneComp_00000387	MIR9-1HG	ENST00000357975	Heart_Atrial_Appendage	Liver	NA	NA	18.0005	NA	NA	NA	NA	NA	NA
isoComp_00011489	geneComp_00000401	MIR9-1HG	ENST00000357975	Heart_Atrial_Appendage	Lung	NA	NA	18.0005	NA	NA	NA	NA	NA	NA
isoComp_00011893	geneComp_00000415	MIR9-1HG	ENST00000357975	Heart_Atrial_Appendage	Muscle_Skeletal	NA	NA	18.0005	NA	NA	NA	NA	NA	NA
isoComp_00012297	geneComp_00000429	MIR9-1HG	ENST00000357975	Heart_Left_Ventricle	Liver	NA	NA	18.0005	NA	NA	NA	NA	NA	NA
isoComp_00012701	geneComp_00000443	MIR9-1HG	ENST00000357975	Heart_Left_Ventricle	Lung	NA	NA	18.0005	NA	NA	NA	NA	NA	NA
isoComp_00013105	geneComp_00000457	MIR9-1HG	ENST00000357975	Heart_Left_Ventricle	Muscle_Skeletal	NA	NA	18.0005	NA	NA	NA	NA	NA	NA
isoComp_00013509	geneComp_00000471	MIR9-1HG	ENST00000357975	Liver	Lung	NA	NA	18.0005	NA	NA	NA	NA	NA	NA
isoComp_00013913	geneComp_00000485	MIR9-1HG	ENST00000357975	Liver	Muscle_Skeletal	NA	NA	18.0005	NA	NA	NA	NA	NA	NA
isoComp_00014317	geneComp_00000499	MIR9-1HG	ENST00000357975	Lung	Muscle_Skeletal	NA	NA	18.0005	NA	NA	NA	NA	NA	NA
isoComp_00000180	geneComp_00000009	MIR9-1HG	ENST00000400991	Brain_Cerebellar_Hemisphere	Brain_Frontal_Cortex_BA9	0.244444	0.0977031	18.0005	2.5019	0.0222196	0.0864976	NA	NA	0.0864976
isoComp_00000584	geneComp_00000023	MIR9-1HG	ENST00000400991	Brain_Cerebellar_Hemisphere	Brain_Putamen_basal_ganglia	0.196326	0.0978533	18.0005	2.00633	0.0600847	0.177811	NA	NA	0.177811
isoComp_00000988	geneComp_00000037	MIR9-1HG	ENST00000400991	Brain_Cerebellar_Hemisphere	Cells_Cultured_fibroblasts	1.01215	3.3759	18.0005	0.299815	0.767753	0.875887	NA	NA	0.875887
isoComp_00001392	geneComp_00000051	MIR9-1HG	ENST00000400991	Brain_Cerebellar_Hemisphere	Heart_Atrial_Appendage	NA	NA	18.0005	NA	NA	NA	NA	NA	NA
isoComp_00001796	geneComp_00000065	MIR9-1HG	ENST00000400991	Brain_Cerebellar_Hemisphere	Heart_Left_Ventricle	NA	NA	18.0005	NA	NA	NA	NA	NA	NA
isoComp_00002200	geneComp_00000079	MIR9-1HG	ENST00000400991	Brain_Cerebellar_Hemisphere	Liver	0.606682	3.15797	18.0005	0.192111	0.849806	0.923246	NA	NA	0.923246
isoComp_00002604	geneComp_00000093	MIR9-1HG	ENST00000400991	Brain_Cerebellar_Hemisphere	Lung	NA	NA	18.0005	NA	NA	NA	NA	NA	NA
isoComp_00003008	geneComp_00000107	MIR9-1HG	ENST00000400991	Brain_Cerebellar_Hemisphere	Muscle_Skeletal	NA	NA	18.0005	NA	NA	NA	NA	NA	NA
isoComp_00003412	geneComp_00000121	MIR9-1HG	ENST00000400991	Brain_Frontal_Cortex_BA9	Brain_Putamen_basal_ganglia	-0.0481177	0.0938037	18.0005	-0.512961	0.614216	0.988288	NA	NA	0.988288
isoComp_00003816	geneComp_00000135	MIR9-1HG	ENST00000400991	Brain_Frontal_Cortex_BA9	Cells_Cultured_fibroblasts	0.767704	3.37579	18.0005	0.227415	0.822664	0.912819	NA	NA	0.912819
isoComp_00004220	geneComp_00000149	MIR9-1HG	ENST00000400991	Brain_Frontal_Cortex_BA9	Heart_Atrial_Appendage	NA	NA	18.0005	NA	NA	NA	NA	NA	NA
isoComp_00004624	geneComp_00000163	MIR9-1HG	ENST00000400991	Brain_Frontal_Cortex_BA9	Heart_Left_Ventricle	NA	NA	18.0005	NA	NA	NA	NA	NA	NA
isoComp_00005028	geneComp_00000177	MIR9-1HG	ENST00000400991	Brain_Frontal_Cortex_BA9	Liver	0.362238	3.15785	18.0005	0.11471	0.909944	0.995123	NA	NA	0.995123
isoComp_00005432	geneComp_00000191	MIR9-1HG	ENST00000400991	Brain_Frontal_Cortex_BA9	Lung	NA	NA	18.0005	NA	NA	NA	NA	NA	NA
isoComp_00005836	geneComp_00000205	MIR9-1HG	ENST00000400991	Brain_Frontal_Cortex_BA9	Muscle_Skeletal	NA	NA	18.0005	NA	NA	NA	NA	NA	NA
isoComp_00006240	geneComp_00000219	MIR9-1HG	ENST00000400991	Brain_Putamen_basal_ganglia	Cells_Cultured_fibroblasts	0.815822	3.37579	18.0005	0.241668	0.811769	0.880126	NA	NA	0.880126
isoComp_00006644	geneComp_00000233	MIR9-1HG	ENST00000400991	Brain_Putamen_basal_ganglia	Heart_Atrial_Appendage	NA	NA	18.0005	NA	NA	NA	NA	NA	NA
isoComp_00007048	geneComp_00000247	MIR9-1HG	ENST00000400991	Brain_Putamen_basal_ganglia	Heart_Left_Ventricle	NA	NA	18.0005	NA	NA	NA	NA	NA	NA
isoComp_00007452	geneComp_00000261	MIR9-1HG	ENST00000400991	Brain_Putamen_basal_ganglia	Liver	0.410356	3.15785	18.0005	0.129948	0.898049	0.971512	NA	NA	0.971512
isoComp_00007856	geneComp_00000275	MIR9-1HG	ENST00000400991	Brain_Putamen_basal_ganglia	Lung	NA	NA	18.0005	NA	NA	NA	NA	NA	NA
isoComp_00008260	geneComp_00000289	MIR9-1HG	ENST00000400991	Brain_Putamen_basal_ganglia	Muscle_Skeletal	NA	NA	18.0005	NA	NA	NA	NA	NA	NA
isoComp_00008664	geneComp_00000303	MIR9-1HG	ENST00000400991	Cells_Cultured_fibroblasts	Heart_Atrial_Appendage	NA	NA	18.0005	NA	NA	NA	NA	NA	NA
isoComp_00009068	geneComp_00000317	MIR9-1HG	ENST00000400991	Cells_Cultured_fibroblasts	Heart_Left_Ventricle	NA	NA	18.0005	NA	NA	NA	NA	NA	NA
isoComp_00009472	geneComp_00000331	MIR9-1HG	ENST00000400991	Cells_Cultured_fibroblasts	Liver	-0.405466	4.6216	18.0005	-0.0877329	0.931058	0.991676	NA	NA	0.991676
isoComp_00009876	geneComp_00000345	MIR9-1HG	ENST00000400991	Cells_Cultured_fibroblasts	Lung	NA	NA	18.0005	NA	NA	NA	NA	NA	NA
isoComp_00010280	geneComp_00000359	MIR9-1HG	ENST00000400991	Cells_Cultured_fibroblasts	Muscle_Skeletal	NA	NA	18.0005	NA	NA	NA	NA	NA	NA
isoComp_00010684	geneComp_00000373	MIR9-1HG	ENST00000400991	Heart_Atrial_Appendage	Heart_Left_Ventricle	NA	NA	18.0005	NA	NA	NA	NA	NA	NA
isoComp_00011088	geneComp_00000387	MIR9-1HG	ENST00000400991	Heart_Atrial_Appendage	Liver	NA	NA	18.0005	NA	NA	NA	NA	NA	NA
isoComp_00011492	geneComp_00000401	MIR9-1HG	ENST00000400991	Heart_Atrial_Appendage	Lung	NA	NA	18.0005	NA	NA	NA	NA	NA	NA
isoComp_00011896	geneComp_00000415	MIR9-1HG	ENST00000400991	Heart_Atrial_Appendage	Muscle_Skeletal	NA	NA	18.0005	NA	NA	NA	NA	NA	NA
isoComp_00012300	geneComp_00000429	MIR9-1HG	ENST00000400991	Heart_Left_Ventricle	Liver	NA	NA	18.0005	NA	NA	NA	NA	NA	NA
isoComp_00012704	geneComp_00000443	MIR9-1HG	ENST00000400991	Heart_Left_Ventricle	Lung	NA	NA	18.0005	NA	NA	NA	NA	NA	NA
isoComp_00013108	geneComp_00000457	MIR9-1HG	ENST00000400991	Heart_Left_Ventricle	Muscle_Skeletal	NA	NA	18.0005	NA	NA	NA	NA	NA	NA
isoComp_00013512	geneComp_00000471	MIR9-1HG	ENST00000400991	Liver	Lung	NA	NA	18.0005	NA	NA	NA	NA	NA	NA
isoComp_00013916	geneComp_00000485	MIR9-1HG	ENST00000400991	Liver	Muscle_Skeletal	NA	NA	18.0005	NA	NA	NA	NA	NA	NA
isoComp_00014320	geneComp_00000499	MIR9-1HG	ENST00000400991	Lung	Muscle_Skeletal	NA	NA	18.0005	NA	NA	NA	NA	NA	NA
isoComp_00000187	geneComp_00000009	MIR9-1HG	ENST00000465270	Brain_Cerebellar_Hemisphere	Brain_Frontal_Cortex_BA9	-0.0816801	0.231617	18.0005	-0.352652	0.728445	0.985538	NA	NA	0.985538
isoComp_00000591	geneComp_00000023	MIR9-1HG	ENST00000465270	Brain_Cerebellar_Hemisphere	Brain_Putamen_basal_ganglia	-0.475562	0.254038	18.0005	-1.87201	0.0775453	0.216729	NA	NA	0.216729
isoComp_00000995	geneComp_00000037	MIR9-1HG	ENST00000465270	Brain_Cerebellar_Hemisphere	Cells_Cultured_fibroblasts	2.13976	4.91393	18.0005	0.435447	0.668414	0.820327	NA	NA	0.820327
isoComp_00001399	geneComp_00000051	MIR9-1HG	ENST00000465270	Brain_Cerebellar_Hemisphere	Heart_Atrial_Appendage	NA	NA	18.0005	NA	NA	NA	NA	NA	NA
isoComp_00001803	geneComp_00000065	MIR9-1HG	ENST00000465270	Brain_Cerebellar_Hemisphere	Heart_Left_Ventricle	NA	NA	18.0005	NA	NA	NA	NA	NA	NA
isoComp_00002207	geneComp_00000079	MIR9-1HG	ENST00000465270	Brain_Cerebellar_Hemisphere	Liver	1.73429	4.59691	18.0005	0.377273	0.710382	0.898364	NA	NA	0.898364
isoComp_00002611	geneComp_00000093	MIR9-1HG	ENST00000465270	Brain_Cerebellar_Hemisphere	Lung	NA	NA	18.0005	NA	NA	NA	NA	NA	NA
isoComp_00003015	geneComp_00000107	MIR9-1HG	ENST00000465270	Brain_Cerebellar_Hemisphere	Muscle_Skeletal	NA	NA	18.0005	NA	NA	NA	NA	NA	NA
isoComp_00003419	geneComp_00000121	MIR9-1HG	ENST00000465270	Brain_Frontal_Cortex_BA9	Brain_Putamen_basal_ganglia	-0.393882	0.256977	18.0005	-1.53275	0.142725	0.598345	NA	NA	0.598345
isoComp_00003823	geneComp_00000135	MIR9-1HG	ENST00000465270	Brain_Frontal_Cortex_BA9	Cells_Cultured_fibroblasts	2.22144	4.91408	18.0005	0.452055	0.656629	0.860268	NA	NA	0.860268
isoComp_00004227	geneComp_00000149	MIR9-1HG	ENST00000465270	Brain_Frontal_Cortex_BA9	Heart_Atrial_Appendage	NA	NA	18.0005	NA	NA	NA	NA	NA	NA
isoComp_00004631	geneComp_00000163	MIR9-1HG	ENST00000465270	Brain_Frontal_Cortex_BA9	Heart_Left_Ventricle	NA	NA	18.0005	NA	NA	NA	NA	NA	NA
isoComp_00005035	geneComp_00000177	MIR9-1HG	ENST00000465270	Brain_Frontal_Cortex_BA9	Liver	1.81597	4.59707	18.0005	0.395027	0.697465	0.883304	NA	NA	0.883304
isoComp_00005439	geneComp_00000191	MIR9-1HG	ENST00000465270	Brain_Frontal_Cortex_BA9	Lung	NA	NA	18.0005	NA	NA	NA	NA	NA	NA
isoComp_00005843	geneComp_00000205	MIR9-1HG	ENST00000465270	Brain_Frontal_Cortex_BA9	Muscle_Skeletal	NA	NA	18.0005	NA	NA	NA	NA	NA	NA
isoComp_00006247	geneComp_00000219	MIR9-1HG	ENST00000465270	Brain_Putamen_basal_ganglia	Cells_Cultured_fibroblasts	2.61532	4.91519	18.0005	0.532089	0.601171	0.749151	NA	NA	0.749151
isoComp_00006651	geneComp_00000233	MIR9-1HG	ENST00000465270	Brain_Putamen_basal_ganglia	Heart_Atrial_Appendage	NA	NA	18.0005	NA	NA	NA	NA	NA	NA
isoComp_00007055	geneComp_00000247	MIR9-1HG	ENST00000465270	Brain_Putamen_basal_ganglia	Heart_Left_Ventricle	NA	NA	18.0005	NA	NA	NA	NA	NA	NA
isoComp_00007459	geneComp_00000261	MIR9-1HG	ENST00000465270	Brain_Putamen_basal_ganglia	Liver	2.20985	4.59826	18.0005	0.480584	0.636601	0.823836	NA	NA	0.823836
isoComp_00007863	geneComp_00000275	MIR9-1HG	ENST00000465270	Brain_Putamen_basal_ganglia	Lung	NA	NA	18.0005	NA	NA	NA	NA	NA	NA
isoComp_00008267	geneComp_00000289	MIR9-1HG	ENST00000465270	Brain_Putamen_basal_ganglia	Muscle_Skeletal	NA	NA	18.0005	NA	NA	NA	NA	NA	NA
isoComp_00008671	geneComp_00000303	MIR9-1HG	ENST00000465270	Cells_Cultured_fibroblasts	Heart_Atrial_Appendage	NA	NA	18.0005	NA	NA	NA	NA	NA	NA
isoComp_00009075	geneComp_00000317	MIR9-1HG	ENST00000465270	Cells_Cultured_fibroblasts	Heart_Left_Ventricle	NA	NA	18.0005	NA	NA	NA	NA	NA	NA
isoComp_00009479	geneComp_00000331	MIR9-1HG	ENST00000465270	Cells_Cultured_fibroblasts	Liver	-0.405466	6.72504	18.0005	-0.060292	0.952587	0.991676	NA	NA	0.991676
isoComp_00009883	geneComp_00000345	MIR9-1HG	ENST00000465270	Cells_Cultured_fibroblasts	Lung	NA	NA	18.0005	NA	NA	NA	NA	NA	NA
isoComp_00010287	geneComp_00000359	MIR9-1HG	ENST00000465270	Cells_Cultured_fibroblasts	Muscle_Skeletal	NA	NA	18.0005	NA	NA	NA	NA	NA	NA
isoComp_00010691	geneComp_00000373	MIR9-1HG	ENST00000465270	Heart_Atrial_Appendage	Heart_Left_Ventricle	NA	NA	18.0005	NA	NA	NA	NA	NA	NA
isoComp_00011095	geneComp_00000387	MIR9-1HG	ENST00000465270	Heart_Atrial_Appendage	Liver	NA	NA	18.0005	NA	NA	NA	NA	NA	NA
isoComp_00011499	geneComp_00000401	MIR9-1HG	ENST00000465270	Heart_Atrial_Appendage	Lung	NA	NA	18.0005	NA	NA	NA	NA	NA	NA
isoComp_00011903	geneComp_00000415	MIR9-1HG	ENST00000465270	Heart_Atrial_Appendage	Muscle_Skeletal	NA	NA	18.0005	NA	NA	NA	NA	NA	NA
isoComp_00012307	geneComp_00000429	MIR9-1HG	ENST00000465270	Heart_Left_Ventricle	Liver	NA	NA	18.0005	NA	NA	NA	NA	NA	NA
isoComp_00012711	geneComp_00000443	MIR9-1HG	ENST00000465270	Heart_Left_Ventricle	Lung	NA	NA	18.0005	NA	NA	NA	NA	NA	NA
isoComp_00013115	geneComp_00000457	MIR9-1HG	ENST00000465270	Heart_Left_Ventricle	Muscle_Skeletal	NA	NA	18.0005	NA	NA	NA	NA	NA	NA
isoComp_00013519	geneComp_00000471	MIR9-1HG	ENST00000465270	Liver	Lung	NA	NA	18.0005	NA	NA	NA	NA	NA	NA
isoComp_00013923	geneComp_00000485	MIR9-1HG	ENST00000465270	Liver	Muscle_Skeletal	NA	NA	18.0005	NA	NA	NA	NA	NA	NA
isoComp_00014327	geneComp_00000499	MIR9-1HG	ENST00000465270	Lung	Muscle_Skeletal	NA	NA	18.0005	NA	NA	NA	NA	NA	NA
isoComp_00000189	geneComp_00000009	MIR9-1HG	ENST00000469813	Brain_Cerebellar_Hemisphere	Brain_Frontal_Cortex_BA9	-2.14087	0.370854	18.0005	-5.77281	1.80043e-05	0.000218052	NA	NA	0.000218052
isoComp_00000593	geneComp_00000023	MIR9-1HG	ENST00000469813	Brain_Cerebellar_Hemisphere	Brain_Putamen_basal_ganglia	-3.24087	0.610582	18.0005	-5.30784	4.79141e-05	0.000401741	NA	NA	0.000401741
isoComp_00000997	geneComp_00000037	MIR9-1HG	ENST00000469813	Brain_Cerebellar_Hemisphere	Cells_Cultured_fibroblasts	2.9007	2.67968	18.0005	1.08248	0.293326	0.484887	NA	NA	0.484887
isoComp_00001401	geneComp_00000051	MIR9-1HG	ENST00000469813	Brain_Cerebellar_Hemisphere	Heart_Atrial_Appendage	NA	NA	18.0005	NA	NA	NA	NA	NA	NA
isoComp_00001805	geneComp_00000065	MIR9-1HG	ENST00000469813	Brain_Cerebellar_Hemisphere	Heart_Left_Ventricle	NA	NA	18.0005	NA	NA	NA	NA	NA	NA
isoComp_00002209	geneComp_00000079	MIR9-1HG	ENST00000469813	Brain_Cerebellar_Hemisphere	Liver	2.49524	2.50699	18.0005	0.995311	0.332777	0.574204	NA	NA	0.574204
isoComp_00002613	geneComp_00000093	MIR9-1HG	ENST00000469813	Brain_Cerebellar_Hemisphere	Lung	NA	NA	18.0005	NA	NA	NA	NA	NA	NA
isoComp_00003017	geneComp_00000107	MIR9-1HG	ENST00000469813	Brain_Cerebellar_Hemisphere	Muscle_Skeletal	NA	NA	18.0005	NA	NA	NA	NA	NA	NA
isoComp_00003421	geneComp_00000121	MIR9-1HG	ENST00000469813	Brain_Frontal_Cortex_BA9	Brain_Putamen_basal_ganglia	-1.1	0.692444	18.0005	-1.58857	0.129566	0.564908	NA	NA	0.564908
isoComp_00003825	geneComp_00000135	MIR9-1HG	ENST00000469813	Brain_Frontal_Cortex_BA9	Cells_Cultured_fibroblasts	5.04157	2.69951	18.0005	1.86759	0.0781894	0.186275	NA	NA	0.186275
isoComp_00004229	geneComp_00000149	MIR9-1HG	ENST00000469813	Brain_Frontal_Cortex_BA9	Heart_Atrial_Appendage	NA	NA	18.0005	NA	NA	NA	NA	NA	NA
isoComp_00004633	geneComp_00000163	MIR9-1HG	ENST00000469813	Brain_Frontal_Cortex_BA9	Heart_Left_Ventricle	NA	NA	18.0005	NA	NA	NA	NA	NA	NA
isoComp_00005037	geneComp_00000177	MIR9-1HG	ENST00000469813	Brain_Frontal_Cortex_BA9	Liver	4.63611	2.52818	18.0005	1.83377	0.0832758	0.209379	NA	NA	0.209379
isoComp_00005441	geneComp_00000191	MIR9-1HG	ENST00000469813	Brain_Frontal_Cortex_BA9	Lung	NA	NA	18.0005	NA	NA	NA	NA	NA	NA
isoComp_00005845	geneComp_00000205	MIR9-1HG	ENST00000469813	Brain_Frontal_Cortex_BA9	Muscle_Skeletal	NA	NA	18.0005	NA	NA	NA	NA	NA	NA
isoComp_00006249	geneComp_00000219	MIR9-1HG	ENST00000469813	Brain_Putamen_basal_ganglia	Cells_Cultured_fibroblasts	6.14157	2.74274	18.0005	2.23921	0.0380089	0.0932946	NA	NA	0.0932946
isoComp_00006653	geneComp_00000233	MIR9-1HG	ENST00000469813	Brain_Putamen_basal_ganglia	Heart_Atrial_Appendage	NA	NA	18.0005	NA	NA	NA	NA	NA	NA
isoComp_00007057	geneComp_00000247	MIR9-1HG	ENST00000469813	Brain_Putamen_basal_ganglia	Heart_Left_Ventricle	NA	NA	18.0005	NA	NA	NA	NA	NA	NA
isoComp_00007461	geneComp_00000261	MIR9-1HG	ENST00000469813	Brain_Putamen_basal_ganglia	Liver	5.7361	2.57429	18.0005	2.22823	0.0388544	0.113973	NA	NA	0.113973
isoComp_00007865	geneComp_00000275	MIR9-1HG	ENST00000469813	Brain_Putamen_basal_ganglia	Lung	NA	NA	18.0005	NA	NA	NA	NA	NA	NA
isoComp_00008269	geneComp_00000289	MIR9-1HG	ENST00000469813	Brain_Putamen_basal_ganglia	Muscle_Skeletal	NA	NA	18.0005	NA	NA	NA	NA	NA	NA
isoComp_00008673	geneComp_00000303	MIR9-1HG	ENST00000469813	Cells_Cultured_fibroblasts	Heart_Atrial_Appendage	NA	NA	18.0005	NA	NA	NA	NA	NA	NA
isoComp_00009077	geneComp_00000317	MIR9-1HG	ENST00000469813	Cells_Cultured_fibroblasts	Heart_Left_Ventricle	NA	NA	18.0005	NA	NA	NA	NA	NA	NA
isoComp_00009481	geneComp_00000331	MIR9-1HG	ENST00000469813	Cells_Cultured_fibroblasts	Liver	-0.405466	3.66535	18.0005	-0.110621	0.913141	0.991676	NA	NA	0.991676
isoComp_00009885	geneComp_00000345	MIR9-1HG	ENST00000469813	Cells_Cultured_fibroblasts	Lung	NA	NA	18.0005	NA	NA	NA	NA	NA	NA
isoComp_00010289	geneComp_00000359	MIR9-1HG	ENST00000469813	Cells_Cultured_fibroblasts	Muscle_Skeletal	NA	NA	18.0005	NA	NA	NA	NA	NA	NA
isoComp_00010693	geneComp_00000373	MIR9-1HG	ENST00000469813	Heart_Atrial_Appendage	Heart_Left_Ventricle	NA	NA	18.0005	NA	NA	NA	NA	NA	NA
isoComp_00011097	geneComp_00000387	MIR9-1HG	ENST00000469813	Heart_Atrial_Appendage	Liver	NA	NA	18.0005	NA	NA	NA	NA	NA	NA
isoComp_00011501	geneComp_00000401	MIR9-1HG	ENST00000469813	Heart_Atrial_Appendage	Lung	NA	NA	18.0005	NA	NA	NA	NA	NA	NA
isoComp_00011905	geneComp_00000415	MIR9-1HG	ENST00000469813	Heart_Atrial_Appendage	Muscle_Skeletal	NA	NA	18.0005	NA	NA	NA	NA	NA	NA
isoComp_00012309	geneComp_00000429	MIR9-1HG	ENST00000469813	Heart_Left_Ventricle	Liver	NA	NA	18.0005	NA	NA	NA	NA	NA	NA
isoComp_00012713	geneComp_00000443	MIR9-1HG	ENST00000469813	Heart_Left_Ventricle	Lung	NA	NA	18.0005	NA	NA	NA	NA	NA	NA
isoComp_00013117	geneComp_00000457	MIR9-1HG	ENST00000469813	Heart_Left_Ventricle	Muscle_Skeletal	NA	NA	18.0005	NA	NA	NA	NA	NA	NA
isoComp_00013521	geneComp_00000471	MIR9-1HG	ENST00000469813	Liver	Lung	NA	NA	18.0005	NA	NA	NA	NA	NA	NA
isoComp_00013925	geneComp_00000485	MIR9-1HG	ENST00000469813	Liver	Muscle_Skeletal	NA	NA	18.0005	NA	NA	NA	NA	NA	NA
isoComp_00014329	geneComp_00000499	MIR9-1HG	ENST00000469813	Lung	Muscle_Skeletal	NA	NA	18.0005	NA	NA	NA	NA	NA	NA
isoComp_00000191	geneComp_00000009	MIR9-1HG	ENST00000476966	Brain_Cerebellar_Hemisphere	Brain_Frontal_Cortex_BA9	-1.31105	0.298702	18.0005	-4.38916	0.000353825	0.00241043	NA	NA	0.00241043
isoComp_00000595	geneComp_00000023	MIR9-1HG	ENST00000476966	Brain_Cerebellar_Hemisphere	Brain_Putamen_basal_ganglia	-2.29914	0.446954	18.0005	-5.14402	6.80427e-05	0.000529761	NA	NA	0.000529761
isoComp_00000999	geneComp_00000037	MIR9-1HG	ENST00000476966	Brain_Cerebellar_Hemisphere	Cells_Cultured_fibroblasts	3.01614	3.18367	18.0005	0.94738	0.355991	0.554525	NA	NA	0.554525
isoComp_00001403	geneComp_00000051	MIR9-1HG	ENST00000476966	Brain_Cerebellar_Hemisphere	Heart_Atrial_Appendage	NA	NA	18.0005	NA	NA	NA	NA	NA	NA
isoComp_00001807	geneComp_00000065	MIR9-1HG	ENST00000476966	Brain_Cerebellar_Hemisphere	Heart_Left_Ventricle	NA	NA	18.0005	NA	NA	NA	NA	NA	NA
isoComp_00002211	geneComp_00000079	MIR9-1HG	ENST00000476966	Brain_Cerebellar_Hemisphere	Liver	2.35117	3.05185	18.0005	0.770405	0.451053	0.661544	NA	NA	0.661544
isoComp_00002615	geneComp_00000093	MIR9-1HG	ENST00000476966	Brain_Cerebellar_Hemisphere	Lung	NA	NA	18.0005	NA	NA	NA	NA	NA	NA
isoComp_00003019	geneComp_00000107	MIR9-1HG	ENST00000476966	Brain_Cerebellar_Hemisphere	Muscle_Skeletal	NA	NA	18.0005	NA	NA	NA	NA	NA	NA
isoComp_00003423	geneComp_00000121	MIR9-1HG	ENST00000476966	Brain_Frontal_Cortex_BA9	Brain_Putamen_basal_ganglia	-0.988095	0.498984	18.0005	-1.98021	0.063175	0.362425	NA	NA	0.362425
isoComp_00003827	geneComp_00000135	MIR9-1HG	ENST00000476966	Brain_Frontal_Cortex_BA9	Cells_Cultured_fibroblasts	4.32719	3.19139	18.0005	1.3559	0.191899	0.370092	NA	NA	0.370092
isoComp_00004231	geneComp_00000149	MIR9-1HG	ENST00000476966	Brain_Frontal_Cortex_BA9	Heart_Atrial_Appendage	NA	NA	18.0005	NA	NA	NA	NA	NA	NA
isoComp_00004635	geneComp_00000163	MIR9-1HG	ENST00000476966	Brain_Frontal_Cortex_BA9	Heart_Left_Ventricle	NA	NA	18.0005	NA	NA	NA	NA	NA	NA
isoComp_00005039	geneComp_00000177	MIR9-1HG	ENST00000476966	Brain_Frontal_Cortex_BA9	Liver	3.66221	3.05991	18.0005	1.19684	0.246895	0.472321	NA	NA	0.472321
isoComp_00005443	geneComp_00000191	MIR9-1HG	ENST00000476966	Brain_Frontal_Cortex_BA9	Lung	NA	NA	18.0005	NA	NA	NA	NA	NA	NA
isoComp_00005847	geneComp_00000205	MIR9-1HG	ENST00000476966	Brain_Frontal_Cortex_BA9	Muscle_Skeletal	NA	NA	18.0005	NA	NA	NA	NA	NA	NA
isoComp_00006251	geneComp_00000219	MIR9-1HG	ENST00000476966	Brain_Putamen_basal_ganglia	Cells_Cultured_fibroblasts	5.31528	3.20866	18.0005	1.65654	0.114939	0.233597	NA	NA	0.233597
isoComp_00006655	geneComp_00000233	MIR9-1HG	ENST00000476966	Brain_Putamen_basal_ganglia	Heart_Atrial_Appendage	NA	NA	18.0005	NA	NA	NA	NA	NA	NA
isoComp_00007059	geneComp_00000247	MIR9-1HG	ENST00000476966	Brain_Putamen_basal_ganglia	Heart_Left_Ventricle	NA	NA	18.0005	NA	NA	NA	NA	NA	NA
isoComp_00007463	geneComp_00000261	MIR9-1HG	ENST00000476966	Brain_Putamen_basal_ganglia	Liver	4.65031	3.07792	18.0005	1.51086	0.14818	0.343153	NA	NA	0.343153
isoComp_00007867	geneComp_00000275	MIR9-1HG	ENST00000476966	Brain_Putamen_basal_ganglia	Lung	NA	NA	18.0005	NA	NA	NA	NA	NA	NA
isoComp_00008271	geneComp_00000289	MIR9-1HG	ENST00000476966	Brain_Putamen_basal_ganglia	Muscle_Skeletal	NA	NA	18.0005	NA	NA	NA	NA	NA	NA
isoComp_00008675	geneComp_00000303	MIR9-1HG	ENST00000476966	Cells_Cultured_fibroblasts	Heart_Atrial_Appendage	NA	NA	18.0005	NA	NA	NA	NA	NA	NA
isoComp_00009079	geneComp_00000317	MIR9-1HG	ENST00000476966	Cells_Cultured_fibroblasts	Heart_Left_Ventricle	NA	NA	18.0005	NA	NA	NA	NA	NA	NA
isoComp_00009483	geneComp_00000331	MIR9-1HG	ENST00000476966	Cells_Cultured_fibroblasts	Liver	-0.664975	4.40563	18.0005	-0.150938	0.881704	0.991676	NA	NA	0.991676
isoComp_00009887	geneComp_00000345	MIR9-1HG	ENST00000476966	Cells_Cultured_fibroblasts	Lung	NA	NA	18.0005	NA	NA	NA	NA	NA	NA
isoComp_00010291	geneComp_00000359	MIR9-1HG	ENST00000476966	Cells_Cultured_fibroblasts	Muscle_Skeletal	NA	NA	18.0005	NA	NA	NA	NA	NA	NA
isoComp_00010695	geneComp_00000373	MIR9-1HG	ENST00000476966	Heart_Atrial_Appendage	Heart_Left_Ventricle	NA	NA	18.0005	NA	NA	NA	NA	NA	NA
isoComp_00011099	geneComp_00000387	MIR9-1HG	ENST00000476966	Heart_Atrial_Appendage	Liver	NA	NA	18.0005	NA	NA	NA	NA	NA	NA
isoComp_00011503	geneComp_00000401	MIR9-1HG	ENST00000476966	Heart_Atrial_Appendage	Lung	NA	NA	18.0005	NA	NA	NA	NA	NA	NA
isoComp_00011907	geneComp_00000415	MIR9-1HG	ENST00000476966	Heart_Atrial_Appendage	Muscle_Skeletal	NA	NA	18.0005	NA	NA	NA	NA	NA	NA
isoComp_00012311	geneComp_00000429	MIR9-1HG	ENST00000476966	Heart_Left_Ventricle	Liver	NA	NA	18.0005	NA	NA	NA	NA	NA	NA
isoComp_00012715	geneComp_00000443	MIR9-1HG	ENST00000476966	Heart_Left_Ventricle	Lung	NA	NA	18.0005	NA	NA	NA	NA	NA	NA
isoComp_00013119	geneComp_00000457	MIR9-1HG	ENST00000476966	Heart_Left_Ventricle	Muscle_Skeletal	NA	NA	18.0005	NA	NA	NA	NA	NA	NA
isoComp_00013523	geneComp_00000471	MIR9-1HG	ENST00000476966	Liver	Lung	NA	NA	18.0005	NA	NA	NA	NA	NA	NA
isoComp_00013927	geneComp_00000485	MIR9-1HG	ENST00000476966	Liver	Muscle_Skeletal	NA	NA	18.0005	NA	NA	NA	NA	NA	NA
isoComp_00014331	geneComp_00000499	MIR9-1HG	ENST00000476966	Lung	Muscle_Skeletal	NA	NA	18.0005	NA	NA	NA	NA	NA	NA
isoComp_00000195	geneComp_00000009	MIR9-1HG	ENST00000488498	Brain_Cerebellar_Hemisphere	Brain_Frontal_Cortex_BA9	-1.31169	0.235629	18.0005	-5.56678	2.76923e-05	0.000251539	NA	NA	0.000251539
isoComp_00000599	geneComp_00000023	MIR9-1HG	ENST00000488498	Brain_Cerebellar_Hemisphere	Brain_Putamen_basal_ganglia	-1.55098	0.2564	18.0005	-6.04905	1.01932e-05	0.00012345	NA	NA	0.00012345
isoComp_00001003	geneComp_00000037	MIR9-1HG	ENST00000488498	Brain_Cerebellar_Hemisphere	Cells_Cultured_fibroblasts	2.58834	2.78991	18.0005	0.927752	0.36581	0.559068	NA	NA	0.559068
isoComp_00001407	geneComp_00000051	MIR9-1HG	ENST00000488498	Brain_Cerebellar_Hemisphere	Heart_Atrial_Appendage	NA	NA	18.0005	NA	NA	NA	NA	NA	NA
isoComp_00001811	geneComp_00000065	MIR9-1HG	ENST00000488498	Brain_Cerebellar_Hemisphere	Heart_Left_Ventricle	NA	NA	18.0005	NA	NA	NA	NA	NA	NA
isoComp_00002215	geneComp_00000079	MIR9-1HG	ENST00000488498	Brain_Cerebellar_Hemisphere	Liver	2.18287	2.61002	18.0005	0.836345	0.413926	0.639044	NA	NA	0.639044
isoComp_00002619	geneComp_00000093	MIR9-1HG	ENST00000488498	Brain_Cerebellar_Hemisphere	Lung	NA	NA	18.0005	NA	NA	NA	NA	NA	NA
isoComp_00003023	geneComp_00000107	MIR9-1HG	ENST00000488498	Brain_Cerebellar_Hemisphere	Muscle_Skeletal	NA	NA	18.0005	NA	NA	NA	NA	NA	NA
isoComp_00003427	geneComp_00000121	MIR9-1HG	ENST00000488498	Brain_Frontal_Cortex_BA9	Brain_Putamen_basal_ganglia	-0.239285	0.310148	18.0005	-0.771519	0.45041	0.988288	NA	NA	0.988288
isoComp_00003831	geneComp_00000135	MIR9-1HG	ENST00000488498	Brain_Frontal_Cortex_BA9	Cells_Cultured_fibroblasts	3.90003	2.79536	18.0005	1.39518	0.179938	0.360893	NA	NA	0.360893
isoComp_00004235	geneComp_00000149	MIR9-1HG	ENST00000488498	Brain_Frontal_Cortex_BA9	Heart_Atrial_Appendage	NA	NA	18.0005	NA	NA	NA	NA	NA	NA
isoComp_00004639	geneComp_00000163	MIR9-1HG	ENST00000488498	Brain_Frontal_Cortex_BA9	Heart_Left_Ventricle	NA	NA	18.0005	NA	NA	NA	NA	NA	NA
isoComp_00005043	geneComp_00000177	MIR9-1HG	ENST00000488498	Brain_Frontal_Cortex_BA9	Liver	3.49457	2.61584	18.0005	1.33592	0.19822	0.39644	NA	NA	0.39644
isoComp_00005447	geneComp_00000191	MIR9-1HG	ENST00000488498	Brain_Frontal_Cortex_BA9	Lung	NA	NA	18.0005	NA	NA	NA	NA	NA	NA
isoComp_00005851	geneComp_00000205	MIR9-1HG	ENST00000488498	Brain_Frontal_Cortex_BA9	Muscle_Skeletal	NA	NA	18.0005	NA	NA	NA	NA	NA	NA
isoComp_00006255	geneComp_00000219	MIR9-1HG	ENST00000488498	Brain_Putamen_basal_ganglia	Cells_Cultured_fibroblasts	4.13932	2.79718	18.0005	1.47982	0.156212	0.294893	NA	NA	0.294893
isoComp_00006659	geneComp_00000233	MIR9-1HG	ENST00000488498	Brain_Putamen_basal_ganglia	Heart_Atrial_Appendage	NA	NA	18.0005	NA	NA	NA	NA	NA	NA
isoComp_00007063	geneComp_00000247	MIR9-1HG	ENST00000488498	Brain_Putamen_basal_ganglia	Heart_Left_Ventricle	NA	NA	18.0005	NA	NA	NA	NA	NA	NA
isoComp_00007467	geneComp_00000261	MIR9-1HG	ENST00000488498	Brain_Putamen_basal_ganglia	Liver	3.73385	2.6178	18.0005	1.42633	0.170886	0.358047	NA	NA	0.358047
isoComp_00007871	geneComp_00000275	MIR9-1HG	ENST00000488498	Brain_Putamen_basal_ganglia	Lung	NA	NA	18.0005	NA	NA	NA	NA	NA	NA
isoComp_00008275	geneComp_00000289	MIR9-1HG	ENST00000488498	Brain_Putamen_basal_ganglia	Muscle_Skeletal	NA	NA	18.0005	NA	NA	NA	NA	NA	NA
isoComp_00008679	geneComp_00000303	MIR9-1HG	ENST00000488498	Cells_Cultured_fibroblasts	Heart_Atrial_Appendage	NA	NA	18.0005	NA	NA	NA	NA	NA	NA
isoComp_00009083	geneComp_00000317	MIR9-1HG	ENST00000488498	Cells_Cultured_fibroblasts	Heart_Left_Ventricle	NA	NA	18.0005	NA	NA	NA	NA	NA	NA
isoComp_00009487	geneComp_00000331	MIR9-1HG	ENST00000488498	Cells_Cultured_fibroblasts	Liver	-0.405466	3.81716	18.0005	-0.106222	0.916581	0.991676	NA	NA	0.991676
isoComp_00009891	geneComp_00000345	MIR9-1HG	ENST00000488498	Cells_Cultured_fibroblasts	Lung	NA	NA	18.0005	NA	NA	NA	NA	NA	NA
isoComp_00010295	geneComp_00000359	MIR9-1HG	ENST00000488498	Cells_Cultured_fibroblasts	Muscle_Skeletal	NA	NA	18.0005	NA	NA	NA	NA	NA	NA
isoComp_00010699	geneComp_00000373	MIR9-1HG	ENST00000488498	Heart_Atrial_Appendage	Heart_Left_Ventricle	NA	NA	18.0005	NA	NA	NA	NA	NA	NA
isoComp_00011103	geneComp_00000387	MIR9-1HG	ENST00000488498	Heart_Atrial_Appendage	Liver	NA	NA	18.0005	NA	NA	NA	NA	NA	NA
isoComp_00011507	geneComp_00000401	MIR9-1HG	ENST00000488498	Heart_Atrial_Appendage	Lung	NA	NA	18.0005	NA	NA	NA	NA	NA	NA
isoComp_00011911	geneComp_00000415	MIR9-1HG	ENST00000488498	Heart_Atrial_Appendage	Muscle_Skeletal	NA	NA	18.0005	NA	NA	NA	NA	NA	NA
isoComp_00012315	geneComp_00000429	MIR9-1HG	ENST00000488498	Heart_Left_Ventricle	Liver	NA	NA	18.0005	NA	NA	NA	NA	NA	NA
isoComp_00012719	geneComp_00000443	MIR9-1HG	ENST00000488498	Heart_Left_Ventricle	Lung	NA	NA	18.0005	NA	NA	NA	NA	NA	NA
isoComp_00013123	geneComp_00000457	MIR9-1HG	ENST00000488498	Heart_Left_Ventricle	Muscle_Skeletal	NA	NA	18.0005	NA	NA	NA	NA	NA	NA
isoComp_00013527	geneComp_00000471	MIR9-1HG	ENST00000488498	Liver	Lung	NA	NA	18.0005	NA	NA	NA	NA	NA	NA
isoComp_00013931	geneComp_00000485	MIR9-1HG	ENST00000488498	Liver	Muscle_Skeletal	NA	NA	18.0005	NA	NA	NA	NA	NA	NA
isoComp_00014335	geneComp_00000499	MIR9-1HG	ENST00000488498	Lung	Muscle_Skeletal	NA	NA	18.0005	NA	NA	NA	NA	NA	NA
isoComp_00000199	geneComp_00000009	MIR9-1HG	ENST00000495000	Brain_Cerebellar_Hemisphere	Brain_Frontal_Cortex_BA9	0.415204	0.422317	18.0005	0.983157	0.338561	0.658985	NA	NA	0.658985
isoComp_00000603	geneComp_00000023	MIR9-1HG	ENST00000495000	Brain_Cerebellar_Hemisphere	Brain_Putamen_basal_ganglia	-0.163489	0.479861	18.0005	-0.3407	0.737274	1	NA	NA	1
isoComp_00001007	geneComp_00000037	MIR9-1HG	ENST00000495000	Brain_Cerebellar_Hemisphere	Cells_Cultured_fibroblasts	5.68314	2.60777	18.0005	2.17931	0.0428353	0.0867415	NA	NA	0.0867415
isoComp_00001411	geneComp_00000051	MIR9-1HG	ENST00000495000	Brain_Cerebellar_Hemisphere	Heart_Atrial_Appendage	NA	NA	18.0005	NA	NA	NA	NA	NA	NA
isoComp_00001815	geneComp_00000065	MIR9-1HG	ENST00000495000	Brain_Cerebellar_Hemisphere	Heart_Left_Ventricle	NA	NA	18.0005	NA	NA	NA	NA	NA	NA
isoComp_00002219	geneComp_00000079	MIR9-1HG	ENST00000495000	Brain_Cerebellar_Hemisphere	Liver	5.7195	2.28733	18.0005	2.50052	0.0222838	0.0726285	NA	NA	0.0726285
isoComp_00002623	geneComp_00000093	MIR9-1HG	ENST00000495000	Brain_Cerebellar_Hemisphere	Lung	NA	NA	18.0005	NA	NA	NA	NA	NA	NA
isoComp_00003027	geneComp_00000107	MIR9-1HG	ENST00000495000	Brain_Cerebellar_Hemisphere	Muscle_Skeletal	NA	NA	18.0005	NA	NA	NA	NA	NA	NA
isoComp_00003431	geneComp_00000121	MIR9-1HG	ENST00000495000	Brain_Frontal_Cortex_BA9	Brain_Putamen_basal_ganglia	-0.578692	0.439135	18.0005	-1.3178	0.204097	0.717631	NA	NA	0.717631
isoComp_00003835	geneComp_00000135	MIR9-1HG	ENST00000495000	Brain_Frontal_Cortex_BA9	Cells_Cultured_fibroblasts	5.26793	2.60058	18.0005	2.02568	0.0578841	0.146513	NA	NA	0.146513
isoComp_00004239	geneComp_00000149	MIR9-1HG	ENST00000495000	Brain_Frontal_Cortex_BA9	Heart_Atrial_Appendage	NA	NA	18.0005	NA	NA	NA	NA	NA	NA
isoComp_00004643	geneComp_00000163	MIR9-1HG	ENST00000495000	Brain_Frontal_Cortex_BA9	Heart_Left_Ventricle	NA	NA	18.0005	NA	NA	NA	NA	NA	NA
isoComp_00005047	geneComp_00000177	MIR9-1HG	ENST00000495000	Brain_Frontal_Cortex_BA9	Liver	5.3043	2.27913	18.0005	2.32733	0.0318145	0.0933226	NA	NA	0.0933226
isoComp_00005451	geneComp_00000191	MIR9-1HG	ENST00000495000	Brain_Frontal_Cortex_BA9	Lung	NA	NA	18.0005	NA	NA	NA	NA	NA	NA
isoComp_00005855	geneComp_00000205	MIR9-1HG	ENST00000495000	Brain_Frontal_Cortex_BA9	Muscle_Skeletal	NA	NA	18.0005	NA	NA	NA	NA	NA	NA
[truncated: 2,109 more rows]

## Sheet: Table S7-New iso in one tissue
transcript_id	gene_id	gene_name	gene_biotype	status	is_med_rel	tissue	median_CPM
[truncated: 58 more rows]

[truncated: 1 more sheets: Table S8 - Gini coefficent]
